# Supplementary material for: TIGR-Tas: A Family of Modular RNA-Guided DNA-Targeting Systems in Prokaryotes and Their Viruses
Source: Science. Author manuscript; Available in PMC 2025 May 2. (PMC12045711; doi:10.1126/science.adv9789)
Supplement: Table S3 [file NIHMS2071934-supplement-Table_S3.xlsx]

## Sheet: Oligos
Oligo Name	Sequence	Direction	Description	Related figure
label_targets_F	/56-FAM/TTTTTCAGCTGGTTGACGCGATGTGATTTCTG	F	for amplifying 100 bp test substrates for TasR	Figures 3,4, fig. S7
label_targets_R	/5Cy5/TTCCCTTGGCTGTGGTTTCG	R
targ_W_WT	GTTGACGCGATGTGATTTCTGTAGAACGCATCAGCGTTAAAAAATTGATGA	F	annealed to most 'C' oligos to create PCR templates with primers label_targets_F/C	Figures 3,4, fig. S7
targ_C_wcaD	TTCCCTTGGCTGTGGTTTCGCACCAATCCCTAAGGCAATCATCAATTTTTTAACGCTGAT	R	creates wcaD test substrate	Figure 3
targ_C_WT	TTCCCTTGGCTGTGGTTTCGATGCAAGCCCCTAAGGCAATCATCAATTTTTTAACGCTGA	R	creates WT test substrate	Figure 3, 4, fig. S7
Target_1stPCR_f	CCGCTCAAACGGACTAAAAGAAACGgggggatgtgctgcaaggcgattaag	F	for amplifying 200bp TasR/H target (1st round PCR)	Figure 4B
Target_1stPCR_r	CGCGTGTTCGCCATGTTCTGCcccaggctttacactttatgcttccgg	R	for amplifying 200bp TasR/H target (1st round PCR)	Figure 4B
Target_2ndPCR_f	/5Cy3/ccgctcaaacggactaaaagaaacg	F	for labelling target (2nd round PCR)	Figure 4B
Target_2ndPCR_r	/5Cy5/cgcgtgttcgccatgttctgc	R	for labelling target (2nd round PCR)	Figure 4B
Syn TaTasR tigRNA1	AGCCAUGCAAGCCCUGAAACCCAUUGCCUUAGUGCG	-	Synthesized TaTasR tigRNA1	Figure 4B (targeting tigRNA)
Syn TaTasR tigRNA2	AGCCAUCAUAUAUAUGGAACCCAUGCCGCAGAUACG	-	Synthesized TaTasR tigRNA2	Figure 4B (non-targeting tigRNA)
TaTasR ssDNA target	/5TYE665/ttactggcatccagcgactgaccaaacagatagttaaacgccgtgagtcccgTGCAAGCCCctaaggcaatcatcaattttttaacgctgatgcgttcta	-	Synthesized 100 bp TaTasR ssDNA target	Figure 4D
TaTasR ssDNA target_rc	/5Cy3/tagaacgcatcagcgttaaaaaattgatgattgccttagGGGCTTGCAcgggactcacggcgtttaactatctgtttggtcagtcgctggatgccagtaa	-	Synthesized 100 bp TaTasR ssDNA target_rc	Figure 4D
TaTasR ssRNA target	/5TYE665/acagatagttaaacgccgtgagtcccgTGCAAGCCCctaaggcaatcatcaattttttaa	-	Synthesized 60 bp TaTasR ssRNA target	Figure 4D
TaTasR ssRNA target_rc	/5Cy3/ttaaaaaattgatgattgccttagGGGCTTGCAcgggactcacggcgtttaactatctgt	-	Synthesized 60 bp TaTasR ssRNA target_rc	Figure 4D
targ_C_79	TTCCCTTGGCTGTGGTTTCGAAGCAAGCCCCTAAGGCAATCATCAATTTTTTAACGCTGA	R	point mutation in spacer A target	Fig. 4E, lane 1; fig. S7C, lane 3
targ_C_78	TTCCCTTGGCTGTGGTTTCGATCCAAGCCCCTAAGGCAATCATCAATTTTTTAACGCTGA	R	point mutation in spacer A target	Fig. 4E, lane 2
targ_C_77	TTCCCTTGGCTGTGGTTTCGATGGAAGCCCCTAAGGCAATCATCAATTTTTTAACGCTGA	R	point mutation in spacer A target	Fig. 4E, lane 3
targ_C_76	TTCCCTTGGCTGTGGTTTCGATGCTAGCCCCTAAGGCAATCATCAATTTTTTAACGCTGA	R	point mutation in spacer A target	Fig. 4E, lane 4
targ_C_75	TTCCCTTGGCTGTGGTTTCGATGCATGCCCCTAAGGCAATCATCAATTTTTTAACGCTGA	R	point mutation in spacer A target	Fig. 4E, lane 5
targ_C_74	TTCCCTTGGCTGTGGTTTCGATGCAACCCCCTAAGGCAATCATCAATTTTTTAACGCTGA	R	point mutation in spacer A target	Fig. 4E, lane 6
targ_C_73	TTCCCTTGGCTGTGGTTTCGATGCAAGGCCCTAAGGCAATCATCAATTTTTTAACGCTGA	R	point mutation in spacer A target	Fig. 4E, lane 7
targ_C_72	TTCCCTTGGCTGTGGTTTCGATGCAAGCGCCTAAGGCAATCATCAATTTTTTAACGCTGA	R	point mutation in spacer A target	Fig. 4E, lane 8
targ_C_71	TTCCCTTGGCTGTGGTTTCGATGCAAGCCGCTAAGGCAATCATCAATTTTTTAACGCTGA	R	point mutation in spacer A target	Fig. 4E, lane 9
targ_C_57	TTCCCTTGGCTGTGGTTTCGATGCAAGCCCGTAAGGCAATCATCAATTTTTTAACGCTGA	R	point mutation in spacer B target	Fig. 4E, lane 10
targ_C_56	TTCCCTTGGCTGTGGTTTCGATGCAAGCCCCAAAGGCAATCATCAATTTTTTAACGCTGA	R	point mutation in spacer B target	Fig. 4E, lane 11
targ_C_55	TTCCCTTGGCTGTGGTTTCGATGCAAGCCCCTTAGGCAATCATCAATTTTTTAACGCTGA	R	point mutation in spacer B target	Fig. 4E, lane 12
targ_C_54	TTCCCTTGGCTGTGGTTTCGATGCAAGCCCCTATGGCAATCATCAATTTTTTAACGCTGA	R	point mutation in spacer B target	Fig. 4E, lane 13
targ_C_53	TTCCCTTGGCTGTGGTTTCGATGCAAGCCCCTAACGCAATCATCAATTTTTTAACGCTGA	R	point mutation in spacer B target	Fig. 4E, lane 14
targ_C_52	TTCCCTTGGCTGTGGTTTCGATGCAAGCCCCTAAGCCAATCATCAATTTTTTAACGCTGA	R	point mutation in spacer B target	Fig. 4E, lane 15
targ_C_51	TTCCCTTGGCTGTGGTTTCGATGCAAGCCCCTAAGGGAATCATCAATTTTTTAACGCTGA	R	point mutation in spacer B target	Fig. 4E, lane 16
targ_C_50	TTCCCTTGGCTGTGGTTTCGATGCAAGCCCCTAAGGCTATCATCAATTTTTTAACGCTGA	R	point mutation in spacer B target	Fig. 4E, lane 17
targ_C_49	TTCCCTTGGCTGTGGTTTCGATGCAAGCCCCTAAGGCATTCATCAATTTTTTAACGCTGA	R	point mutation in spacer B target	Fig. 4E, lane 18; fig. S7C, lane 4
targ_WT_W_60	TCAGCGTTAAAAAATTGATGATTGCCTTAGGGGCTTGCATCGAAACCACAGCCAAGGGAA	F	DNA substrate for TasR cryo-EM sample	Fig 6, fig. S10,11
targ_WT_C_60	TTCCCTTGGCTGTGGTTTCGATGCAAGCCCCTAAGGCAATCATCAATTTTTTAACGCTGA	R	DNA substrate for TasR cryo-EM sample	Fig 6, fig. S10,11
BbIS110 Upstream probe	ATCACCGATCAGAAACCGGCATAACCATTA	-	ddPCR probe for BbIS110	fig. S2B
BbIS110 Downstream probe	ACACACCCAAACGCTTGACAATGTATAGGA	-	ddPCR probe for BbIS110	fig. S2B
pTarget backbone probe	AGGTTTTCACCGTAACACGCCACATCTTGC	-	ddPCR probe for pTarget backbone	fig. S2B
BbIS110 Upstream pTarget Primer	CTTTCCCTACACGACGCTCTTCCGATCTgagcaagagattacgcgcagac	F	ddPCR primer for BbIS110 upstream (on pTarget)	fig. S2B
BbIS110 Upstream pDonor Primer	GACTGGAGTTCAGACGTGTGCTCTTCCGATCTgggtcaccgcccaagccgtcatc	R	ddPCR primer for BbIS110 upstream (on pDonor)	fig. S2B
BbIS110 Downstream pTarget Primer	CTTTCCCTACACGACGCTCTTCCGATCTctaccgcattaaagcttccgcc	F	ddPCR primer for BbIS110 downstream (on pTarget)	fig. S2B
BbIS110 Downstream pDonor Primer	GACTGGAGTTCAGACGTGTGCTCTTCCGATCTatccaatggatccactccatcaccg	R	ddPCR primer for BbIS110 downstream (on pDonor)	fig. S2B
pTarget backbone primer_F	ATCAAAACTGGTGAAACTCACCCAG	F	ddPCR primer for pTarget backbone	fig. S2B
pTarget backbone primer_R	GTGTTCACCCTTGTTACACCGTTTTC	R	ddPCR primer for pTarget backbone	fig. S2B
targ_C_18	TTCCCTTGGCTGTGGTTTCGAACCAAGCCCCTAAGGCAATCATCAATTTTTTAACGCTGA	R	2 mismatches to spacer A target	fig. S7C, lane 6
targ_C_21	TTCCCTTGGCTGTGGTTTCGATGCAAGCCCCTAAGGCTTTCATCAATTTTTTAACGCTGA	R	2 mismatches to spacer B target	fig. S7C, lane 7
targ_C_63	TTCCCTTGGCTGTGGTTTCGAAGCAAGCCCCTAAGGCATTCATCAATTTTTTAACGCTGA	R	1 spacer A mismatch, 1 spacer B mismatch	fig. S7C, lane 5
targ_C_64	TTCCCTTGGCTGTGGTTTCGAAGCAAGCCCCTAAGGCTTTCATCAATTTTTTAACGCTGA	R	1 spacer A mismatch, 2 spacer B mismatches	fig. S7C, lane 9
targ_C_65	TTCCCTTGGCTGTGGTTTCGAACCAAGCCCCTAAGGCATTCATCAATTTTTTAACGCTGA	R	2 spacer A mismatches, 1 spacer B mismatch	fig. S7C, lane 8
targ_C_66	TTCCCTTGGCTGTGGTTTCGATGCAAGCCCCTAAGGGTTTCATCAATTTTTTAACGCTGA	R	3 mismatches to spacer B target	fig. S7C, lane 11
targ_C_67	TTCCCTTGGCTGTGGTTTCGAACGAAGCCCCTAAGGCAATCATCAATTTTTTAACGCTGA	R	3 mismatches to spacer A target	fig. S7C, lane 10
targ_W_33-37	GTTGACGCGATGTGATTTCTGCGCATCAGCGTTAAAAAATTGATGATTGCCTTAG	F	annealed to 27,33-37 'C' oligos to create PCR templates with primers label_targets_F/C	fig. S7D, lane 3-7
targ_C_33	TTCCCTTGGCTGTGGTTTCGATGCAAGCCCACTAAGGCAATCATCAATTTTTTAACGCTG	R	1 bp spacer A/B gap	fig. S7D, lane 3
targ_C_34	TTCCCTTGGCTGTGGTTTCGATGCAAGCCCTACTAAGGCAATCATCAATTTTTTAACGCT	R	2 bp spacer A/B gap	fig. S7D, lane 4
targ_C_35	TTCCCTTGGCTGTGGTTTCGATGCAAGCCCATACTAAGGCAATCATCAATTTTTTAACGC	R	3 bp spacer A/B gap	fig. S7D, lane 5
targ_C_36	TTCCCTTGGCTGTGGTTTCGATGCAAGCCCTATACTAAGGCAATCATCAATTTTTTAACG	R	4 bp spacer A/B gap	fig. S7D, lane 6
targ_C_37	TTCCCTTGGCTGTGGTTTCGATGCAAGCCCGTATACTAAGGCAATCATCAATTTTTTAAC	R	5 bp spacer A/B gap	fig. S7D, lane 7
targ_C_27	TTCCCTTGGCTGTGGTTTCGATGCAAGCCCTAAGGCAATCATCAATTTTTTAACGCTGA	R	1 bp spacer A/B overlap	fig. S7D, lane 8
T7_IVT_TaTasR-tigRNAv1	TAATACGACTCACTATAGAGCCATGCAAGCCCTGAAACCCATTGCCTTAGTGCG	-	A_B	fig. S7E, lane 2
T7_IVT_TaTasR-tigRNAv2	TAATACGACTCACTATAGAGCCAAACTACATATGAAACCCATTGCCTTAGTGCG	-	NT_B	fig. S7E, lane 3
T7_IVT_TaTasR-tigRNAv3	TAATACGACTCACTATAGAGCCATGCAAGCCCTGAAACCCACAATGGAGATGCG	-	A_NT	fig. S7E, lane 4
T7_IVT_TaTasR-tigRNAv4	TAATACGACTCACTATAGAGCCAAACTACATATGAAACCCACAATGGAGATGCG	-	NT_NT	fig. S7E, lane 5
T7_IVT_TaTasR-tigRNAv5	TAATACGACTCACTATAGAGCCATGCAAGCCCTGAAACCCATGCAAGCCCTGCG	-	A_A	fig. S7E, lane 6
T7_IVT_TaTasR-tigRNAv6	TAATACGACTCACTATAGAGCCATTGCCTTAGTGAAACCCATTGCCTTAGTGCG	-	B_B	fig. S7E, lane 7
T7_IVT_TaTasR-tigRNAv7	TAATACGACTCACTATAGAGCCATTGCCTTAGTGAAACCCATGCAAGCCCTGCG	-	B_A	fig. S7E, lane 8
T7_IVT_TaTasR-tigRNAv8	TAATACGACTCACTATAGAGCCAGGGCTTGCATGAAACCCATTGCCTTAGTGCG	-	ARC_B	fig. S7E, lane 9
T7_IVT_TaTasR-tigRNAv9	TAATACGACTCACTATAGAGCCATGCAAGCCCTGAAACCCACTAAGGCAATGCG	-	A_BRC	fig. S7E, lane 10
T7_IVT_TaTasR-tigRNAv10	TAATACGACTCACTATAGAGCCAGGGCTTGCATGAAACCCACTAAGGCAATGCG	-	ARC_BRC	fig. S7E, lane 11
Syn SpTasH tigRNA5	AGCCACACGGCCUAAGACAACCAACCGGAACAAGCG	-	Synthesized SpTasH tigRNA5	fig. S8A (targeting tigRNA)
Syn SpTasH tigRNA1	AGUCAUUCCGUUAAAGACAACCACGGAGACGAAGCG	-	Synthesized SpTasH tigRNA1	fig. S8A (non-targeting tigRNA)
ssExt_pT9_anchor	GTCTCGTGGGCTCGGAGATGTGTATAAGAGACAGTTTTTTTTTTV	R	for generating ssDNA sequencing libraries	Fig 3
ssd_adapt_top	TCGTCGGCAGCGTCAGATGTGTATAAGAGACAGT	F
ssd_adapt_bottom	/5Phos/CTGTCTCTTATACACATCTGACGCTGCCGACGA/3AmMO/	R
NGS_F	AATGATACGGCGACCACCGAGATCTACACNNNNNNNNTCGTCGGCAGCGTCAGATGTGTA	F	for amplifying tagmentation and ssDNA libraries. Ns represent unique barcodes.	Fig 3, S9
NGS_R	CAAGCAGAAGACGGCATACGAGATNNNNNNNNGTCTCGTGGGCTCGGAGATGTGT	R

## Sheet: Plasmids
Plasmid name	Sequence	Related Figures	Description
pMW357	TGCAAACCCTATGCTACTCCGTCAAGCCGTCAATTGTCTGATTCGTTACCAATTATGACAACTTGACGGCTACATCATTCACTTTTTCTTCACAACCGGCACGGAACTCGCTCGGGCTGGCCCCGGTGCATTTTTTAAATACCCGCGAGAAATAGAGTTGATCGTCAAAACCAACATTGCGACCGACGGTGGCGATAGGCATCCGGGTGGTGCTCAAAAGCAGCTTCGCCTGGCTGATACGTTGGTCCTCGCGCCAGCTTAAGACGCTAATCCCTAACTGCTGGCGGAAAAGATGTGACAGACGCGGCGGCGACAAGCAAACATGCTGTGCGACGCTGGCGATATCAAAATTGCTGTCTGCCAGGTGATCGCTGATGTACTGACAAGCCTCGCGTACCC…	Figure 2	expresses untagged TasR from a PBAD promoter, followed by the native TIGR array (8 units)
pMW376	TGCAAACCCTATGCTACTCCGTCAAGCCGTCAATTGTCTGATTCGTTACCAATTATGACAACTTGACGGCTACATCATTCACTTTTTCTTCACAACCGGCACGGAACTCGCTCGGGCTGGCCCCGGTGCATTTTTTAAATACCCGCGAGAAATAGAGTTGATCGTCAAAACCAACATTGCGACCGACGGTGGCGATAGGCATCCGGGTGGTGCTCAAAAGCAGCTTCGCCTGGCTGATACGTTGGTCCTCGCGCCAGCTTAAGACGCTAATCCCTAACTGCTGGCGGAAAAGATGTGACAGACGCGGCGGCGACAAGCAAACATGCTGTGCGACGCTGGCGATATCAAAATTGCTGTCTGCCAGGTGATCGCTGATGTACTGACAAGCCTCGCGTACCC…	Figure 2	pMW357 with a D200* nonsense mutation in TasR
pMW378	TGCAAACCCTATGCTACTCCGTCAAGCCGTCAATTGTCTGATTCGTTACCAATTATGACAACTTGACGGCTACATCATTCACTTTTTCTTCACAACCGGCACGGAACTCGCTCGGGCTGGCCCCGGTGCATTTTTTAAATACCCGCGAGAAATAGAGTTGATCGTCAAAACCAACATTGCGACCGACGGTGGCGATAGGCATCCGGGTGGTGCTCAAAAGCAGCTTCGCCTGGCTGATACGTTGGTCCTCGCGCCAGCTTAAGACGCTAATCCCTAACTGCTGGCGGAAAAGATGTGACAGACGCGGCGGCGACAAGCAAACATGCTGTGCGACGCTGGCGATATCAAAATTGCTGTCTGCCAGGTGATCGCTGATGTACTGACAAGCCTCGCGTACCC…	Figure 2	pMW357 with TasR deletion of amino acids 1-322 (deletion of 97% of protein CDS)
pMW380	TGCAAACCCTATGCTACTCCGTCAAGCCGTCAATTGTCTGATTCGTTACCAATTATGACAACTTGACGGCTACATCATTCACTTTTTCTTCACAACCGGCACGGAACTCGCTCGGGCTGGCCCCGGTGCATTTTTTAAATACCCGCGAGAAATAGAGTTGATCGTCAAAACCAACATTGCGACCGACGGTGGCGATAGGCATCCGGGTGGTGCTCAAAAGCAGCTTCGCCTGGCTGATACGTTGGTCCTCGCGCCAGCTTAAGACGCTAATCCCTAACTGCTGGCGGAAAAGATGTGACAGACGCGGCGGCGACAAGCAAACATGCTGTGCGACGCTGGCGATATCAAAATTGCTGTCTGCCAGGTGATCGCTGATGTACTGACAAGCCTCGCGTACCC…	Figure 2	pMW357 with TasR amino acids 1-322 replaced with GFP
pMIIS793	TGGCGAATGGGACGCGCCCTGTAGCGGCGCATTAAGCGCGGCGGGTGTGGTGGTTACGCGCAGCGTGACCGCTACACTTGCCAGCGCCCTAGCGCCCGCTCCTTTCGCTTTCTTCCCTTCCTTTCTCGCCACGTTCGCCGGCTTTCCCCGTCAAGCTCTAAATCGGGGGCTCCCTTTAGGGTTCCGATTTAGTGCTTTACGGCACCTCGACCCCAAAAAACTTGATTAGGGTGATGGTTCACGTAGTGGGCCATCGCCCTGATAGACGGTTTTTCGCCCTTTGACGTTGGAGTCCACGTTCTTTAATAGTGGACTCTTGTTCCAAACTGGAACAACACTCAACCCTATCTCGGTCTATTCTTTTGATTTATAAGGGATTTTGCCGATTTCGGCCTATTG…	Figure 2	expresses TaTasR with an N-terminal Twin-Strep-SUMO tag. KanR, pET backbone
pMIIS794	GGGGAATTGTGAGCGGATAACAATTCCCCTGTAGAAATAATTTTGTTTAACTTTAATAAGGAGATATACCATGGGCAGCAGCCATGTGATTAAGCCATACCCCCACTGTAACCCACTGTCCCCGTGCGAGCCAAAATCAACGTGAAACCCATCATCAACGTGCAAATAAACCTCATTAATCAATGAGGTTTATTTTTTGTATTGACATATTTCTTTATTGAAAATACAATTTTGAAATCAAACTTCTGAAAAGGCAATAAATTACATGGATAACGATATCACAATATTGGCGGTCGATTGGTCTCATGAAGAACGTAAACTTGCAATTTTTGATGGCAAGAAGATAAGGAAAAAACTTCCTGAGCCTTCTAGCGATGTAATAATTGTGGCTGAAAATAT…	Figure 2	expresses TaTasR tigRNAs from native TIGR array. CmR, pACYC backbone
pMIIS865	GGGGAATTGTGAGCGGATAACAATTCCCCTGTAGAAATAATTTTGTTTAACTTTAATAAGGAGATATACCATGGGCAGCAGCCATGTGATTAAGCCATACCCCCACTGTAACCCACTGTCCCCGTGCGAGCCAAAATCAACGTGAAACCCATCATCAACGTGCAAATAAACCTCATTAATCAATGAGGTTTATTTTTTGTATTGACATATTTCTTTATTGAAAATACAATTTTGAAATCAAACTTCTGAAAAGGCAATAAATTACATGGATAACGATATCACAATATTGGCGGTCGATTGGTCTCATGAAGAACGTAAACTTGCAATTTTTGATGGCAAGAAGATAAGGAAAAAACTTCCTGAGCCTTCTAGCGATGTAATAATTGTGGCTGAAAATAT…	Figure 2	expresses TaTasR tigRNAs from 3xRNA1 TIGR array. CmR, pACYC backbone
pMIIS900	TGGCGAATGGGACGCGCCCTGTAGCGGCGCATTAAGCGCGGCGGGTGTGGTGGTTACGCGCAGCGTGACCGCTACACTTGCCAGCGCCCTAGCGCCCGCTCCTTTCGCTTTCTTCCCTTCCTTTCTCGCCACGTTCGCCGGCTTTCCCCGTCAAGCTCTAAATCGGGGGCTCCCTTTAGGGTTCCGATTTAGTGCTTTACGGCACCTCGACCCCAAAAAACTTGATTAGGGTGATGGTTCACGTAGTGGGCCATCGCCCTGATAGACGGTTTTTCGCCCTTTGACGTTGGAGTCCACGTTCTTTAATAGTGGACTCTTGTTCCAAACTGGAACAACACTCAACCCTATCTCGGTCTATTCTTTTGATTTATAAGGGATTTTGCCGATTTCGGCCTATTG…	Figure 2	expresses D11A RuvC-inactivating mutation of TaTasR with an N-terminal Twin-Strep-SUMO tag. KanR, pET backbone
pMW363	TGGCGAATGGGACGCGCCCTGTAGCGGCGCATTAAGCGCGGCGGGTGTGGTGGTTACGCGCAGCGTGACCGCTACACTTGCCAGCGCCCTAGCGCCCGCTCCTTTCGCTTTCTTCCCTTCCTTTCTCGCCACGTTCGCCGGCTTTCCCCGTCAAGCTCTAAATCGGGGGCTCCCTTTAGGGTTCCGATTTAGTGCTTTACGGCACCTCGACCCCAAAAAACTTGATTAGGGTGATGGTTCACGTAGTGGGCCATCGCCCTGATAGACGGTTTTTCGCCCTTTGACGTTGGAGTCCACGTTCTTTAATAGTGGACTCTTGTTCCAAACTGGAACAACACTCAACCCTATCTCGGTCTATTCTTTTGATTTATAAGGGATTTTGCCGATTTCGGCCTATTG…	Figure 3,4,6	expresses TasR with an N-terminal Twin-StrepII tag, followed by 3xRNA1 TIGR array. AmpR, pET backbone
pMIIS936	TAAACTTGGTCTGACAGTTACCAATGCTTAATCAGTGAGGCACCTATCTCAGCGATCTGTCTATTTCGTTCATCCATAGTTGCCTGACTCCCCGTCGTGTAGATAACTACGATACGGGAGGGCTTACCATCTGGCCCCAGTGCTGCAATGATACCGCGAGACCCACGCTCACCGGCTCCAGATTTATCAGCAATAAACCAGCCAGCCGGAAGGGCCGAGCGCAGAAGTGGTCCTGCAACTTTATCCGCCTCCATCCAGTCTATTAATTGTTGCCGGGAAGCTAGAGTAAGTAGTTCGCCAGTTAATAGTTTGCGCAACGTTGTTGCCATTGCTACAGGCATCGTGGTGTCACGCTCGTCGTTTGGTATGGCTTCATTCAGCTCCGGTTCCCAACGATCA…	Figure 4	pTarget template for TaTasR target DNA fragment amplification
pMIIS937	TAAACTTGGTCTGACAGTTACCAATGCTTAATCAGTGAGGCACCTATCTCAGCGATCTGTCTATTTCGTTCATCCATAGTTGCCTGACTCCCCGTCGTGTAGATAACTACGATACGGGAGGGCTTACCATCTGGCCCCAGTGCTGCAATGATACCGCGAGACCCACGCTCACCGGCTCCAGATTTATCAGCAATAAACCAGCCAGCCGGAAGGGCCGAGCGCAGAAGTGGTCCTGCAACTTTATCCGCCTCCATCCAGTCTATTAATTGTTGCCGGGAAGCTAGAGTAAGTAGTTCGCCAGTTAATAGTTTGCGCAACGTTGTTGCCATTGCTACAGGCATCGTGGTGTCACGCTCGTCGTTTGGTATGGCTTCATTCAGCTCCGGTTCCCAACGATCA…	Figure 4	pTarget template for SpTasH target DNA fragment amplification
pMIIS928	CGTTACATAACTTACGGTAAATGGCCCGCCTGGCTGACCGCCCAACGACCCCCGCCCATTGACGTCAATAATGACGTATGTTCCCATAGTAACGCCAATAGGGACTTTCCATTGACGTCAATGGGTGGAGTATTTACGGTAAACTGCCCACTTGGCAGTACATCAAGTGTATCATATGCCAAGTACGCCCCCTATTGACGTCAATGACGGTAAATGGCCCGCCTGGCATTATGCCCAGTACATGACCTTATGGGACTTTCCTACTTGGCAGTACATCTACGTATTAGTCATCGCTATTACCATGGTGATGCGGTTTTGGCAGTACATCAATGGGCGTGGATAGCGGTTTGACTCACGGGGATTTCCAAGTCTCCACCCCATTGACGTCAATGGGAGTTT…	Figure 5	expresses TaTasR with an N-terminal HA-NLS tag under CMV promoter in human cells.
pMIIS1011	CGTTACATAACTTACGGTAAATGGCCCGCCTGGCTGACCGCCCAACGACCCCCGCCCATTGACGTCAATAATGACGTATGTTCCCATAGTAACGCCAATAGGGACTTTCCATTGACGTCAATGGGTGGAGTATTTACGGTAAACTGCCCACTTGGCAGTACATCAAGTGTATCATATGCCAAGTACGCCCCCTATTGACGTCAATGACGGTAAATGGCCCGCCTGGCATTATGCCCAGTACATGACCTTATGGGACTTTCCTACTTGGCAGTACATCTACGTATTAGTCATCGCTATTACCATGGTGATGCGGTTTTGGCAGTACATCAATGGGCGTGGATAGCGGTTTGACTCACGGGGATTTCCAAGTCTCCACCCCATTGACGTCAATGGGAGTTT…	Figure 5	expresses ParTasR with an N-terminal HA-NLS tag under CMV promoter in human cells.
pMIIS948	AATTCTGTGGAATGTGTGTCAGTTAGGGTGTGGAAAGTCCCCAGGCTCCCCAGCAGGCAGAAGTATGCAAAGCATGCATCTCAATTAGTCAGCAACCAGGTGTGGAAAGTCCCCAGGCTCCCCAGCAGGCAGAAGTATGCAAAGCATGCATCTCAATTAGTCAGCAACCATAGTCCCGCCCCTAACTCCGCCCATCCCGCCCCTAACTCCGCCCAGTTCCGCCCATTCTCCGCCCCATGGCTGACTAATTTTTTTTATTTATGCAGAGGCCGAGGCCGCCTCTGCCTCTGAGCTATTCCAGAAGTAGTGAGGAGGCTTTTTTGGAGGCCTAGGCTTTTGCAAAAAGCTAACTTGTTTATTGCAGCTTATAATGGTTACAAATAAAGCAATAGCATCACA…	Figure 5	entry vector for TasR gRNA expression under U6 promoter in human cells.
pMIIS948-B2M	AATTCTGTGGAATGTGTGTCAGTTAGGGTGTGGAAAGTCCCCAGGCTCCCCAGCAGGCAGAAGTATGCAAAGCATGCATCTCAATTAGTCAGCAACCAGGTGTGGAAAGTCCCCAGGCTCCCCAGCAGGCAGAAGTATGCAAAGCATGCATCTCAATTAGTCAGCAACCATAGTCCCGCCCCTAACTCCGCCCATCCCGCCCCTAACTCCGCCCAGTTCCGCCCATTCTCCGCCCCATGGCTGACTAATTTTTTTTATTTATGCAGAGGCCGAGGCCGCCTCTGCCTCTGAGCTATTCCAGAAGTAGTGAGGAGGCTTTTTTGGAGGCCTAGGCTTTTGCAAAAAGCTAACTTGTTTATTGCAGCTTATAATGGTTACAAATAAAGCAATAGCATCACA…	Figure 5	TasR gRNA expression to target B2M under U6 promoter in human cells.
pMIIS948-CXCR4	AATTCTGTGGAATGTGTGTCAGTTAGGGTGTGGAAAGTCCCCAGGCTCCCCAGCAGGCAGAAGTATGCAAAGCATGCATCTCAATTAGTCAGCAACCAGGTGTGGAAAGTCCCCAGGCTCCCCAGCAGGCAGAAGTATGCAAAGCATGCATCTCAATTAGTCAGCAACCATAGTCCCGCCCCTAACTCCGCCCATCCCGCCCCTAACTCCGCCCAGTTCCGCCCATTCTCCGCCCCATGGCTGACTAATTTTTTTTATTTATGCAGAGGCCGAGGCCGCCTCTGCCTCTGAGCTATTCCAGAAGTAGTGAGGAGGCTTTTTTGGAGGCCTAGGCTTTTGCAAAAAGCTAACTTGTTTATTGCAGCTTATAATGGTTACAAATAAAGCAATAGCATCACA…	Figure 5	TasR gRNA expression to target B2M under U6 promoter in human cells.
pMIIS948-HPRT1	AATTCTGTGGAATGTGTGTCAGTTAGGGTGTGGAAAGTCCCCAGGCTCCCCAGCAGGCAGAAGTATGCAAAGCATGCATCTCAATTAGTCAGCAACCAGGTGTGGAAAGTCCCCAGGCTCCCCAGCAGGCAGAAGTATGCAAAGCATGCATCTCAATTAGTCAGCAACCATAGTCCCGCCCCTAACTCCGCCCATCCCGCCCCTAACTCCGCCCAGTTCCGCCCATTCTCCGCCCCATGGCTGACTAATTTTTTTTATTTATGCAGAGGCCGAGGCCGCCTCTGCCTCTGAGCTATTCCAGAAGTAGTGAGGAGGCTTTTTTGGAGGCCTAGGCTTTTGCAAAAAGCTAACTTGTTTATTGCAGCTTATAATGGTTACAAATAAAGCAATAGCATCACA…	Figure 5	TasR gRNA expression to target B2M under U6 promoter in human cells.
pMIIS948-VEGFA	AATTCTGTGGAATGTGTGTCAGTTAGGGTGTGGAAAGTCCCCAGGCTCCCCAGCAGGCAGAAGTATGCAAAGCATGCATCTCAATTAGTCAGCAACCAGGTGTGGAAAGTCCCCAGGCTCCCCAGCAGGCAGAAGTATGCAAAGCATGCATCTCAATTAGTCAGCAACCATAGTCCCGCCCCTAACTCCGCCCATCCCGCCCCTAACTCCGCCCAGTTCCGCCCATTCTCCGCCCCATGGCTGACTAATTTTTTTTATTTATGCAGAGGCCGAGGCCGCCTCTGCCTCTGAGCTATTCCAGAAGTAGTGAGGAGGCTTTTTTGGAGGCCTAGGCTTTTGCAAAAAGCTAACTTGTTTATTGCAGCTTATAATGGTTACAAATAAAGCAATAGCATCACA…	Figure 5	TasR gRNA expression to target B2M under U6 promoter in human cells.
pMIIS948-DYRK1A	AATTCTGTGGAATGTGTGTCAGTTAGGGTGTGGAAAGTCCCCAGGCTCCCCAGCAGGCAGAAGTATGCAAAGCATGCATCTCAATTAGTCAGCAACCAGGTGTGGAAAGTCCCCAGGCTCCCCAGCAGGCAGAAGTATGCAAAGCATGCATCTCAATTAGTCAGCAACCATAGTCCCGCCCCTAACTCCGCCCATCCCGCCCCTAACTCCGCCCAGTTCCGCCCATTCTCCGCCCCATGGCTGACTAATTTTTTTTATTTATGCAGAGGCCGAGGCCGCCTCTGCCTCTGAGCTATTCCAGAAGTAGTGAGGAGGCTTTTTTGGAGGCCTAGGCTTTTGCAAAAAGCTAACTTGTTTATTGCAGCTTATAATGGTTACAAATAAAGCAATAGCATCACA…	Figure 5	TasR gRNA expression to target B2M under U6 promoter in human cells.
pMIIS948-CA2	AATTCTGTGGAATGTGTGTCAGTTAGGGTGTGGAAAGTCCCCAGGCTCCCCAGCAGGCAGAAGTATGCAAAGCATGCATCTCAATTAGTCAGCAACCAGGTGTGGAAAGTCCCCAGGCTCCCCAGCAGGCAGAAGTATGCAAAGCATGCATCTCAATTAGTCAGCAACCATAGTCCCGCCCCTAACTCCGCCCATCCCGCCCCTAACTCCGCCCAGTTCCGCCCATTCTCCGCCCCATGGCTGACTAATTTTTTTTATTTATGCAGAGGCCGAGGCCGCCTCTGCCTCTGAGCTATTCCAGAAGTAGTGAGGAGGCTTTTTTGGAGGCCTAGGCTTTTGCAAAAAGCTAACTTGTTTATTGCAGCTTATAATGGTTACAAATAAAGCAATAGCATCACA…	Figure 5	TasR gRNA expression to target B2M under U6 promoter in human cells.
pMIIS1	TGGCGAATGGGACGCGCCCTGTAGCGGCGCATTAAGCGCGGCGGGTGTGGTGGTTACGCGCAGCGTGACCGCTACACTTGCCAGCGCCCTAGCGCCCGCTCCTTTCGCTTTCTTCCCTTCCTTTCTCGCCACGTTCGCCGGCTTTCCCCGTCAAGCTCTAAATCGGGGGCTCCCTTTAGGGTTCCGATTTAGTGCTTTACGGCACCTCGACCCCAAAAAACTTGATTAGGGTGATGGTTCACGTAGTGGGCCATCGCCCTGATAGACGGTTTTTCGCCCTTTGACGTTGGAGTCCACGTTCTTTAATAGTGGACTCTTGTTCCAAACTGGAACAACACTCAACCCTATCTCGGTCTATTCTTTTGATTTATAAGGGATTTTGCCGATTTCGGCCTATTG…	Figure S2	expresses BbIS110 with an N-terminal MBP tag. KanR, pET backbone
pMIIS6	GGGGAATTGTGAGCGGATAACAATTCCCCTGTAGAAATAATTTTGTTTAACTTTAATAAGGAGATATACCATGGGCAGCAGCCATATGGGGCAGGATCTTCGGCGACCCCAACATGGCCGCCGCGATCATCGACCGCACCGTCCACCACGGCAGGATGATCAGATTCGAGGGCGAGTCCTGGCGCAAGACCCACGCCCTCATGCAATAACCGACAACCCACAGGACTGGCCAAAGCCGAAACGGCCTAAAAACAACCGCTCAAACGGACTAAAAGAAACGCCGAAACGGCCCACAAAAATTTGACGTTGATAATGGTTATGCCGGTTTCTGATCGGTGATAATGGTGGATGACGGCTTGGGCGGTGACCCCACATTTGACTGACGCCATCGGTTCCGGT…	Figure S2	expresses BbIS110 bridgeRNA. CmR, pACYC backbone
pMIIS133	TTTACACTTTATGCTTCCGGCTCGTATGTTGGTCGACGTGGAGATATACCAAATTTGACGTTGATAATGGTTATGCCGGTTTCTGATCGGTGATAATGGTGGATGACGGCTTGGGCGGTGACCCCACATTTGACTGACGCCATCGGTTCCGGTGGCTGTCCTTATTTTGATTTGTCCCGCCCCTGGCCGCCGACCCGTGGGCCATGGATGCATGACCTCATAGGAGCGTGTCCGCTCCCGTCGGATCCCGCAAGAACCATGGTAGCGTGCCCCGTCAACGTCCTGTCTGCGCCGCAAGCCCCCGGGAGGCATCCGAACACATGGAAAGGAACGATGACGATGACGCCGCCGAACGAAGTGGTGTGGGCCGGGATCGACACCCACACGGACACGCACACC…	Figure S2	expresses BbIS110 and bridgeRNA. SpecR, pCDF backbone (pHelper)
pMIIS250	GAGAGTGCACCATACAGGAAACAGCTATGACCATGATTACGCCAAGCTCGGCGCGCCATTGGGATGGGCAGCAGCCATACCGCTCAAACGGACTAAAAGAAACGCCGAAACGGCCCACAAAAATTTGACGTTGATAATGGTTATGCCGGTTTCTGATCGGTGATAATGGTGGATGACGGCTTGGGCGGTGACCCCACATTTGACTGACGCCATCGGTTCCGGTGGCTGTCCTTATTTTGATTTGTCCCGCCCCTGGCCGCCGACCCGTGGGCCATGGATGCATGACCTCATAGGAGCGTGTCCGCTCCCGTCGGATCCCGCAAGAACCATGGTAGCGTGCCCCGTCAACGTCCTGTCTGCGCCGCAAGCCCCCGGGAGGCATCCGAACACATGGAAAGG…	Figure S2	pDonor of BbIS110. KanR, pR6K backbone
pMIIS185	CGGGGCGGAGATTTCCTGGAAGATGCCAGGAAGATACTTAACAGGGAAGTGAGAGGGCCGCGGCAAAGCCGTTTTTCCATAGGCTCCGCCCCCCTGACAAGCATCACGAAATCTGACGCTCAAATCAGTGGTGGCGAAACCCGACAGGACTATAAAGATACCAGGCGTTTCCCCCTGGCGGCTCCCTCGTGCGCTCTCCTGTTCCTGCCTTTCGGTTTACCGGTGTCATTCCGCTGTTATGGCCGCGTTTGTCTCATTCCACGCCTGACACTCAGTTCCGGGTAGGCAGTTCGCTCCAAGCTGGACTGTATGCACGAACCCCCCGTTCAGTCCGACCGCTGCGCCTTATCCGGTAACTATCGTCTTGAGTCCAACCCGGAAAGACATGCAAAAGCACCA…	Figure S2	pTarget of BbIS110, pACYC backbone
pMIIS678	TGGCGAATGGGACGCGCCCTGTAGCGGCGCATTAAGCGCGGCGGGTGTGGTGGTTACGCGCAGCGTGACCGCTACACTTGCCAGCGCCCTAGCGCCCGCTCCTTTCGCTTTCTTCCCTTCCTTTCTCGCCACGTTCGCCGGCTTTCCCCGTCAAGCTCTAAATCGGGGGCTCCCTTTAGGGTTCCGATTTAGTGCTTTACGGCACCTCGACCCCAAAAAACTTGATTAGGGTGATGGTTCACGTAGTGGGCCATCGCCCTGATAGACGGTTTTTCGCCCTTTGACGTTGGAGTCCACGTTCTTTAATAGTGGACTCTTGTTCCAAACTGGAACAACACTCAACCCTATCTCGGTCTATTCTTTTGATTTATAAGGGATTTTGCCGATTTCGGCCTATTG…	Figure S5	expresses FpTasA with an N-terminal Twin-Strep-SUMO tag. KanR, pET backbone
pMIIS644	GGGGAATTGTGAGCGGATAACAATTCCCCTGTAGAAATAATTTTGTTTAACTTTAATAAGGAGATATACCATGGGCAGCAGCCATGCAACCCATGGTAAGGCCCACGATAGCATGTGGGATGTTGCAAGAGATCTGTGTACCCTAAGGTCTCTAGGCATTGATGTGGGGGACACAATTATAATCCCAGAAATGAGTGAAGACGATTACTCTGCTAGAAATCTGGAGGCCAGAGAGCTCGGATGGCTACACCAGATAGGTGAGCAGGGTTTGACGTTCTAGGTTGGAGGAGTTGCAATGTTTAGATGCATAGCAAAATGTCCTGAACTGGATGCTGATGGGGTTACACATTGCACGTGCAATGATCCCGAGGAGATGTACGAGCGTTGGGTCGATGGTTG…	Figure S5	expresses FpTasA tigRNAs from native TIGR array. CmR, pACYC backbone
pMIIS677	TGGCGAATGGGACGCGCCCTGTAGCGGCGCATTAAGCGCGGCGGGTGTGGTGGTTACGCGCAGCGTGACCGCTACACTTGCCAGCGCCCTAGCGCCCGCTCCTTTCGCTTTCTTCCCTTCCTTTCTCGCCACGTTCGCCGGCTTTCCCCGTCAAGCTCTAAATCGGGGGCTCCCTTTAGGGTTCCGATTTAGTGCTTTACGGCACCTCGACCCCAAAAAACTTGATTAGGGTGATGGTTCACGTAGTGGGCCATCGCCCTGATAGACGGTTTTTCGCCCTTTGACGTTGGAGTCCACGTTCTTTAATAGTGGACTCTTGTTCCAAACTGGAACAACACTCAACCCTATCTCGGTCTATTCTTTTGATTTATAAGGGATTTTGCCGATTTCGGCCTATTG…	Figure S5	expresses SpTasH with an N-terminal Twin-Strep-SUMO tag. KanR, pET backbone
pMIIS638	GGGGAATTGTGAGCGGATAACAATTCCCCTGTAGAAATAATTTTGTTTAACTTTAATAAGGAGATATACCATGGGCAGCAGCCATTATCCCGGCTATCGCAAAGTGCGGTACGAGGTCGGACTTGCGTGGGGCGTCAAAGTCACACAACCGCGCCATACCGGCCTGCTTCTGGGCTGATTGGTGGCGTAACAGGGAGCCCCGGCTACGGTCGGGGCTTTTTTCGTTTGACACGCCCGTAAACACGCATTATAGTTATCCGTAGGCTGTAGCAGGCCAAATTGAAAGGCAGGATAAAAACGTCAGTGTCCTTTATCCGAGGCGGATCTTGCCCCGCCAACTGCTACCGGATCGAGGGCGCTGATTTTTTTATTGGGAGTAGCACCCATGAACAAGCAAGT…	Figure S5	expresses SpTasH tigRNAs from native TIGR array. CmR, pACYC backbone
pMIIS861	GGGGAATTGTGAGCGGATAACAATTCCCCTGTAGAAATAATTTTGTTTAACTTTAATAAGGAGATATACCATGGGCAGCAGCCATGTGATTAAGCCATACCCCCACTGTAACCCACTGTCCCCGTGCGAGCCAAAATCAACGTGAAACCCATCATCAACGTGCAAATAAACCTCATTAATCAATGAGGTTTATTTTTTGTATTGACATATTTCTTTATTGAAAATACAATTTTGAAATCAAACTTCTGAAAAGGCAATAAATTACATGGATAACGATATCACAATATTGGCGGTCGATTGGTCTCATGAAGAACGTAAACTTGCAATTTTTGATGGCAAGAAGATAAGGAAAAAACTTCCTGAGCCTTCTAGCGATGTAATAATTGTGGCTGAAAATAT…	Figure S6	expresses TaTasR tigRNAs from 1XRNA1 TIGR array. CmR, pACYC backbone
pMIIS862	GGGGAATTGTGAGCGGATAACAATTCCCCTGTAGAAATAATTTTGTTTAACTTTAATAAGGAGATATACCATGGGCAGCAGCCATGTGATTAAGCCATACCCCCACTGTAACCCACTGTCCCCGTGCGAGCCAAAATCAACGTGAAACCCATCATCAACGTGCAAATAAACCTCATTAATCAATGAGGTTTATTTTTTGTATTGACATATTTCTTTATTGAAAATACAATTTTGAAATCAAACTTCTGAAAAGGCAATAAATTACATGGATAACGATATCACAATATTGGCGGTCGATTGGTCTCATGAAGAACGTAAACTTGCAATTTTTGATGGCAAGAAGATAAGGAAAAAACTTCCTGAGCCTTCTAGCGATGTAATAATTGTGGCTGAAAATAT…	Figure S6	expresses TaTasR tigRNAs from RNA1+RNA8 TIGR array. CmR, pACYC backbone
pMIIS863	GGGGAATTGTGAGCGGATAACAATTCCCCTGTAGAAATAATTTTGTTTAACTTTAATAAGGAGATATACCATGGGCAGCAGCCATGTGATTAAGCCATACCCCCACTGTAACCCACTGTCCCCGTGCGAGCCAAAATCAACGTGAAACCCATCATCAACGTGCAAATAAACCTCATTAATCAATGAGGTTTATTTTTTGTATTGACATATTTCTTTATTGAAAATACAATTTTGAAATCAAACTTCTGAAAAGGCAATAAATTACATGGATAACGATATCACAATATTGGCGGTCGATTGGTCTCATGAAGAACGTAAACTTGCAATTTTTGATGGCAAGAAGATAAGGAAAAAACTTCCTGAGCCTTCTAGCGATGTAATAATTGTGGCTGAAAATAT…	Figure S6	expresses TaTasR tigRNAs from 2XRNA1 TIGR array. CmR, pACYC backbone
pMIIS876	GGGGAATTGTGAGCGGATAACAATTCCCCTGTAGAAATAATTTTGTTTAACTTTAATAAGGAGATATACCATGGGCAGCAGCCATAATAACGGGCGGCCTTCGGGTCGCCTTAGCCACACGGCCTAAGACAACCAACCGGAACAAGCGAGCCAGCCACAGAGCGGGCTTTTTTACGTCTGATCGTGTGGTACAATTGACCAAGGCAATGTAGGAGGCAACCATGCCAAAACACCCCGAAACCATGCTGGTTGAGCGAAACGGCCAAACGGTGCGCATCAACAAAGCCGACTTTGACCCGAAGCGAGAGACTGATCCCAACGAAAAGCCCAAGCGCTCACCGGGCCGCCCCAAGCGCAAGACTGAGGACAGCGAGCAATGGCAGAATTCTACGGCTCAGT…	Figure S6	expresses SpTasH tigRNAs from 1XRNA5 (half-edge repeat) TIGR array. CmR, pACYC backbone
pMIIS877	GGGGAATTGTGAGCGGATAACAATTCCCCTGTAGAAATAATTTTGTTTAACTTTAATAAGGAGATATACCATGGGCAGCAGCCATAATAACGGGCGGCCTTCGGGTCGCCTTAAGCGAGCCACACGGCCTAAGACAACCAACCGGAACAAGCGAGCCAGCCACAGAGCGGGCTTTTTTACGTCTGATCGTGTGGTACAATTGACCAAGGCAATGTAGGAGGCAACCATGCCAAAACACCCCGAAACCATGCTGGTTGAGCGAAACGGCCAAACGGTGCGCATCAACAAAGCCGACTTTGACCCGAAGCGAGAGACTGATCCCAACGAAAAGCCCAAGCGCTCACCGGGCCGCCCCAAGCGCAAGACTGAGGACAGCGAGCAATGGCAGAATTCTACGGC…	Figure S6	expresses SpTasH tigRNAs from 1XRNA5 TIGR array. CmR, pACYC backbone
pMIIS680	TGGCGAATGGGACGCGCCCTGTAGCGGCGCATTAAGCGCGGCGGGTGTGGTGGTTACGCGCAGCGTGACCGCTACACTTGCCAGCGCCCTAGCGCCCGCTCCTTTCGCTTTCTTCCCTTCCTTTCTCGCCACGTTCGCCGGCTTTCCCCGTCAAGCTCTAAATCGGGGGCTCCCTTTAGGGTTCCGATTTAGTGCTTTACGGCACCTCGACCCCAAAAAACTTGATTAGGGTGATGGTTCACGTAGTGGGCCATCGCCCTGATAGACGGTTTTTCGCCCTTTGACGTTGGAGTCCACGTTCTTTAATAGTGGACTCTTGTTCCAAACTGGAACAACACTCAACCCTATCTCGGTCTATTCTTTTGATTTATAAGGGATTTTGCCGATTTCGGCCTATTG…	Figure S8	expresses H53A/N57A HNH-inactivating mutation of SpTasH with an N-terminal Twin-Strep-SUMO tag. KanR, pET backbone
pMW364	TGCAAACCCTATGCTACTCCGTCAAGCCGTCAATTGTCTGATTCGTTACCAATTATGACAACTTGACGGCTACATCATTCACTTTTTCTTCACAACCGGCACGGAACTCGCTCGGGCTGGCCCCGGTGCATTTTTTAAATACCCGCGAGAAATAGAGTTGATCGTCAAAACCAACATTGCGACCGACGGTGGCGATAGGCATCCGGGTGGTGCTCAAAAGCAGCTTCGCCTGGCTGATACGTTGGTCCTCGCGCCAGCTTAAGACGCTAATCCCTAACTGCTGGCGGAAAAGATGTGACAGACGCGGCGGCGACAAGCAAACATGCTGTGCGACGCTGGCGATATCAAAATTGCTGTCTGCCAGGTGATCGCTGATGTACTGACAAGCCTCGCGTACCC…	Figure S9	expresses untagged TasR from a PBAD promoter, followed by 3xRNA1 TIGR array
pMW370	TGCAAACCCTATGCTACTCCGTCAAGCCGTCAATTGTCTGATTCGTTACCAATTATGACAACTTGACGGCTACATCATTCACTTTTTCTTCACAACCGGCACGGAACTCGCTCGGGCTGGCCCCGGTGCATTTTTTAAATACCCGCGAGAAATAGAGTTGATCGTCAAAACCAACATTGCGACCGACGGTGGCGATAGGCATCCGGGTGGTGCTCAAAAGCAGCTTCGCCTGGCTGATACGTTGGTCCTCGCGCCAGCTTAAGACGCTAATCCCTAACTGCTGGCGGAAAAGATGTGACAGACGCGGCGGCGACAAGCAAACATGCTGTGCGACGCTGGCGATATCAAAATTGCTGTCTGCCAGGTGATCGCTGATGTACTGACAAGCCTCGCGTACCC…	Figure S9C,D	D11A RuvC-inactivating mutation of TasR in pMW364
pMW362	CCCGCGCCCACCGGAAGGAGCTGACTGGGTTGAAGGCTCTCAAGGGCATCGGTCGAGATCCCGGTGCCTAATGAGTGAGCTAACTTACATTAATTGCGTTGCGCAAGCTTCTGCAGAATTGTTGACGCGATGTGATTTCTGTAGAACGCATCAGCGTTAAAAAATTGATGATTGCCTTAGGGGCTTGCATCGAAACCACAGCCAAGGGAACTAGCATAACCCCTTGGGGCCTCTAAACGGGTCTTGAGGGGTTTTTTGCTGAAACCTCAGGCATTTGAGAAGCACACGGTCACACTGCTTCCGGTAGTCAATAAACCGGTAAACCAGCAATAGACATAAGCGGCTATTTAACGACCCTGCCCTGAACCGACGACCGGGTCGAATTTGCTTTCGAATTTC…	Figure S9C,D,E	pACYC184 containing a target sequence for TasR tigRNA1
pMW27	CCCGCGCCCACCGGAAGGAGCTGACTGGGTTGAAGGCTCTCAAGGGCATCGGTCGAGATCCCGGTGCCTAATGAGTGAGCTAACTTACATTAATTGCGTTGCGCAAGCTTCTGCAGAATTGTTGACGCGATGTGATTTCTGCCCAGTGCTCTGAATGTCAAAGTGAAGAAATTCAATGAAGCGCGGGTAAACGGCGGGAGTAACTATGACTCTCTTAAGGTAGCCAAATGCCTCGTCATCTAATTAGTGACGCGCATGAATGGATTAACGAGATTCCCACTGTCCCTATCTACTATCTAGCGAAACCACAGCCAAGGGAACTAGCATAACCCCTTGGGGCCTCTAAACGGGTCTTGAGGGGTTTTTTGCTGAAACCTCAGGCATTTGAGAAGCACACGG…	Figure S9C,D,E	pACYC184 containing 200 bp of 28S rDNA sequence. Non-targeted control for pACYC184
pMW373	CCCGCGCCCACCGGAAGGAGCTGACTGGGTTGAAGGCTCTCAAGGGCATCGGTCGAGATCCCGGTGCCTAATGAGTGAGCTAACTTACATTAATTGCGTTGCGCAAGCTTCTGCAGAATTGTTGACGCGATGTGATTTCTGCCCAGTGCTCTGAATGTCAAAGTGAAGAAATTCAATGAAGCGCGGGTAAACGGCGGGAGTAACTATGACTCTCTTAAGGTAGCCAAATGCCTCGTCATCTAATTAGTGACGCGCATGAATGGATTAACGAGATTCCCACTGTCCCTATCTACTATCTAGCGAAACCACAGCCAAGGGAACTAGCATAACCCCTTGGGGCCTCTAAACGGGTCTTGAGGGGTTTTTTGCTGAAACCTCAGGCATTTGAGAAGCACACTC…	Figure S9A	pMW27 with RP4 oriT for conjugation
pMW374	CCCGCGCCCACCGGAAGGAGCTGACTGGGTTGAAGGCTCTCAAGGGCATCGGTCGAGATCCCGGTGCCTAATGAGTGAGCTAACTTACATTAATTGCGTTGCGCAAGCTTCTGCAGAATTGTTGACGCGATGTGATTTCTGTAGAACGCATCAGCGTTAAAAAATTGATGATTGCCTTAGGGGCTTGCATCGAAACCACAGCCAAGGGAACTAGCATAACCCCTTGGGGCCTCTAAACGGGTCTTGAGGGGTTTTTTGCTGAAACCTCAGGCATTTGAGAAGCACACTCGACCTGCAGGATCGATGGCGCGCCGACGTGCTCATAGTCCACGACGCCCGTGATTTTGTAGCCCTGGCCGACGGCCAGCAGGTAGGCCGACAGGCTCATGCCGGCCGCCG…	Figure S9A	pMW362 with RP4 oriT for conjugation
pMW364	TGCAAACCCTATGCTACTCCGTCAAGCCGTCAATTGTCTGATTCGTTACCAATTATGACAACTTGACGGCTACATCATTCACTTTTTCTTCACAACCGGCACGGAACTCGCTCGGGCTGGCCCCGGTGCATTTTTTAAATACCCGCGAGAAATAGAGTTGATCGTCAAAACCAACATTGCGACCGACGGTGGCGATAGGCATCCGGGTGGTGCTCAAAAGCAGCTTCGCCTGGCTGATACGTTGGTCCTCGCGCCAGCTTAAGACGCTAATCCCTAACTGCTGGCGGAAAAGATGTGACAGACGCGGCGGCGACAAGCAAACATGCTGTGCGACGCTGGCGATATCAAAATTGCTGTCTGCCAGGTGATCGCTGATGTACTGACAAGCCTCGCGTACCC…	Figure S9C,D	expresses untagged TasR from a PBAD promoter, followed by 3x scrambled RNA1 TIGR array
pMW382	TGCAAACCCTATGCTACTCCGTCAAGCCGTCAATTGTCTGATTCGTTACCAATTATGACAACTTGACGGCTACATCATTCACTTTTTCTTCACAACCGGCACGGAACTCGCTCGGGCTGGCCCCGGTGCATTTTTTAAATACCCGCGAGAAATAGAGTTGATCGTCAAAACCAACATTGCGACCGACGGTGGCGATAGGCATCCGGGTGGTGCTCAAAAGCAGCTTCGCCTGGCTGATACGTTGGTCCTCGCGCCAGCTTAAGACGCTAATCCCTAACTGCTGGCGGAAAAGATGTGACAGACGCGGCGGCGACAAGCAAACATGCTGTGCGACGCTGGCGATATCAAAATTGCTGTCTGCCAGGTGATCGCTGATGTACTGACAAGCCTCGCGTACCC…	Figure S9B	expresses untagged TasR from a PBAD promoter, followed by a 3-unit TIGR array reprogrammed to target phage ZL19
