# Supplementary material for: TIGR-Tas: A Family of Modular RNA-Guided DNA-Targeting Systems in Prokaryotes and Their Viruses
Source: Science. Author manuscript; Available in PMC 2025 May 2. (PMC12045711; doi:10.1126/science.adv9789)
Supplement: Data S1 [file NIHMS2071934-supplement-Data_S1.txt]

>AF-A0A0G0W7R5-F1-model_v4.pdb
haktasehePFIVQLAKRYLELTNEGRRIKHDILDRMVVLFPAKSLLDIPFRKGEAEKLKESLARFDEIALLKEEAHRRLRNEFDLHPAMDDFG------GNTIVLLLGLLA-wrRWENWRELRSYCGLAVTRMD---SKGKPRISRK-RGEIRQYLYLLATTSkrgkeiARNIavltdEEKRK-LRRVKQLERLLKYLWKEY----------------lr
>AF-A0A0G1Q325-F1-model_v4.pdb
gpppgSNMS--WNEAAETYLTAANNVRRAKHNLLSNLSVLFPQQSLKFVQDRNEYRRRYNQALYEFNMAEKEKDKAMEKLKGLVA----EHALVKAFeIVVVLAGLVGW--REWS---NWRELRSYCGLAVTRID---SKGKARTSRV-RPHTRMYLYLLATRT-KRGKVlaGDAT----------KRIKRIQHLLKKLWQGRPNADSLEVTV--------
>AF-A0A7C4KXR8-F1-model_v4.pdb
epikglieePESYTLSLEYTRIVDNIRRIKHKIYSILRYIAPEDMFYVYVYFNRKVEELKKLFEELEDNLDKKKEKLREISRDI--DKNH-PLIKLFdsLIVLIGFIG--nRKWG----YRSLRKYIGLETIHPV----TGRPRLDRR-RPEVRQYVYIVSRTTTlgKLAWEWFREKpkYQKIrkYRGTMMIEAFLQYICLLDIF------------glrk
>AF-A0A3M1U5Z0-F1-model_v4.pdb
-------------------------------------------------pVPTCVKEELEELYNEIIRNEQAFSLKWKKIIPEIKKPREFSLLNTIRGLGDKAISVILLEIWDISRFPNVKKFKSYFGAVATVKSSNRKAI-GQKSKKKPQYLLDAIRRQLNNILKYNPKFRERYRREKASKNAKKARNNMIALLFEVIYNLLSKGR-LHSDFnaraeerh
>AF-A0A482F0Y3-F1-model_v4.pdb
rleRPSEQKIMFNFLMAKYRFYRNIVQNLKQNMTSYRQEFGK----------------apQFKETIKRFQKKKRDIIKKASRYIE--EEYRKVKDIRGIGKRILCRLLAVAH-PKDFPSLSKFLIYCGYKGI----------cketGKYNRRAKGVARNMVMCLLRHNQKYYPLYKEIKADRIDGMARNRIATLLLKEIYNRMTP-------slveapsnq
>AF-A0A534IIH7-F1-model_v4.pdb
evtVREKAELANRMAYDYYCKLTTLIASLKNRQVAFLKEFG---------------rELPELTAILRALETEKKKATK-CFDVYR--qAAKG-LGIRGVGPRLLGGILLIAR-PARFHSMSAYLAYCGLKEV----------siRSGKYSRSIRTLYHQLSTSVIMQGGRRIL------------------------------------sALRSNQGsqqa
>AF-A0A662IQP6-F1-model_v4.pdb
rFNRPPQELIQLKIEVEEYLRLSRLKRSLERHFENG----------------------QQEVEPLLKEVNERLKHVKKSLEERY---------------GSISKAIVASFT--PQEL----PLRR-----------wlalcglrgnkgyNRALKRALANLARSKILGEEPYYGFFKAYMEAATFKlawMKLAQkiaaqvwreakGLPVDLEE-----lyka
>AF-A0A7J3X0C2-F1-model_v4.pdb
ALFPEIKFKMKLRPVIKKYEWLARWKSTLKGLITKGF---------------------DYNFGESIRLIQKDLKKTVKEIISTVSNSRYYRRVCDILIKDSVEVAILIMEL-PLHL--GVGKLRAYLGLNPVK-----------nnNHYNRRLRRHLEALAYNIFINSKEFINILKNA---SSKGEAILRIQLTILRILRKAWIEAE---nnqtnerlagq
>AF-A0A7J3X008-F1-model_v4.pdb
TLFPEMEKRVKLWPLINKYELLTKRVKTLKQWIKNDG--------------------YDYELRGSIRLMEEDKRDVARKIVELLSDNAIYREACRLFfsDSIEAAILIAKL-PLNL--RLNVLKKFVGLTPN------------CKGKYDHKTRMHLSQLATNVYMNVEEFKEIVECLP----QRRAIYRLQSRILKTLRRAYFLAN-----nqindgptg
>AF-A0A7C2L3J5-F1-model_v4.pdb
FRQL-TETDLSIDLLIRKYELLTKRIVTLKHWVNDG---------------------wNYGLRDVIKLMKKDKRSVAKKIIEAVSNNAVYRKACELFkrNSIELAILVAKL-PLHL--PLVRLRGLLGLFPGR-----------nkGRYDHELRRHVGNFAVNLYLNADEAKEIVNSLP----NNQAIFRLELLTLKILRKAYFEAM--------rplade
>AF-A0A7C2Q076-F1-model_v4.pdb
RQLTELELKRKIRPLIRKYRRVMRWKKTFKRLTKSG---------------------fDYGLKEVIRLMTADGRRIARKIIRQVVNLPYGEVYKSACvkESAELAILTLEL-PLHL--PMVRLKGLLGLTPDR-----------nkGRYNHELRMHITNLAANLYNVSDRVAEIANSL----PKEMALYRLQLIVVKALRIAYLMTV-------kplageq
>AF-A0A7C2Q3V0-F1-model_v4.pdb
HFKQLTPNGLKLLRLIWEYERFIRWKKTIICWMQTY---------------------PSDPLKECVIWLRRLIKHHARRIIREVKNDNYAAVYRLACrnDSVELAILVVRL-PLNR--KFSRLCGILGLTPN------------GGKNYNHKLRGHLSRLAMSIYGADEELMK---DLEG-LPLNKAIRRLQLRILKVLKRVWQQSA--ggskscerlvac
>AF-A0A7C6EMV1-F1-model_v4.pdb
yFKQLTAREIRLLKLIWEYEMYVKWRKIIRQWAQIHP---------------------SSFLKESARRLRCIANRYARKIIEEVKSNGYATTYCDMLvrDSVEVAILVAKL-PLNW--RLSRLKGLLDLTPH------------KNKNYNRKLRAHLSRLATNIYLIGADLLK---GLDG-LPPKKAIYKLQLRIVRTLKKAWRQRQ-----kqrmlaggq
>AF-A0A7C2Q223-F1-model_v4.pdb
FKQL-TLKDLKLLQLINMYERYTGWKSLIRRWASAY---------------------PDSPFKEYAKEICSMQDCYSRRIIKEIAKDEYVVIYCEELVRDSVEVAILVARL-PLNW--KLRRLKGLLG----------------PTPHYHHRLRRHLSNLATAIYGIGAKL---FENMN--MSRDNIIYALQLRILKILKRAWQQRQ-------hmlvggq
>AF-A0A7C2Q303-F1-model_v4.pdb
FREL-TFREVKLLQLINEYEKYAKWKEIVKIWITKSC--------------------SSDPFKECVRKLRLIRDSYARRIVKEVIKDEYAPIYTMVClrYSVDVAILVVRL-PLNR--KLSRLKGLLGLVPH------------KSKNYHHKLRTHLTRVAATIYLHSLKILE---NIEG-LPYRKALYMLQKRILKILKRAWQQRQ-------cmlagrq
>AF-A0A2H5UX47-F1-model_v4.pdb
mFRDVSTEFLEMTRLISLYRQVSRSLVLTKQMIANFG--------------------DKHMFYPVLQELKKQKDRVARRIIKLAKQTPEYKKLTVLGIyGKTALATLLAYV-DFSN--GLRKILCYVGNYYPH------------nGKYNPTLKKAAESLTMSVLQ----------------krRCPTGKEIRQVLKTIRTTLAGG-------------qa
>AF-E6N9E0-F1-model_v4.pdb
MFKEITPEFLEMTRLISLYRQISRSLVFTKQVMANFS--------------------NKRTIHPVLLELRRQKDRVARKIVELAKMTPKFNMLTILGIyGKAALAILFTYV-DFGR--GLRKILCYAGIYRPN------------dGKYNKLLKEAAESLTISVKRR-----------------qrIKAKEIRQILKTIRTTLMAG------------gqa
>AF-A0A7J3P1J9-F1-model_v4.pdb
LFRELIGKELEVRRLLHKYTTTKSHLELVKQLSREAD-----------------DEETRAHYRHLINHLRRRKYKLAKEIDALARNFLPVQQIAKLGIfGRVALVQLLLYV--DFSL-GLRKILTYTGNYYP------------NDGRYSRTLKDATESLTISVKRR-----------------qkIKGKEVREVLKTIKNVLKAMK-------------r
>AF-A0A7C5RC55-F1-model_v4.pdb
HRRLD-VKFLRCWPVMILWRTTEDSYRRQQQTLQHL------------------PTEIREKMRRIMVEVEEATEETAKEFVASVTENYPINQLFELGIeACAYCCELFLESL---DCKSFAAFLKKLGV---------------GVPTHDGRGYHALIQLTIKRYH-------------idkKEKKKVKGKAIRTAEEIWTWKERChtasgpqtpgwmtdr
>AF-A0A7J3GXN2-F1-model_v4.pdb
QRRLT-KEHLRCWVSMLLYRYARRSRQGLLQQLDALP------------------------RSLRIEMVEDYLMMEATNFIQTIKSYPKICEMFDLGIvTQAFACDVFMEI--DETR-SLTENYRKFGLVPEK---------dregLIYDGAAKHSLVQLTARRLG------vnpRYLI--TDEKRAFVEEQKTTVEVIYKWKRKW--------------a
>AF-A0A7J3P119-F1-model_v4.pdb
MRPIS-KEHLTSWVRMILFRTARRNYQRLINQLEAFG-------------------eLSEDERWRLKMAEDHLVAEALAFVDIVRTYPGIDGLFELNIiAKAYCAEVFLEL-DERRS--PHRARNLAGLRWNDD-------eddeeLLRDGEFSFALNQLTAKVFG-------------vnqLARKGFRKKEWKTLVKIHSFKRRLdasagetrarvlggy
>AF-A0A7J3GUY3-F1-model_v4.pdb
MRPLS-KEHLTCWVSMLLYRYARRNRQGLLQQLDALP-------------------vSEDERSWRVEMAEDYLMMEAQSFVNTVRSYPGIDKLFEELivAQAYACEVFLEV--DERR-SPYRERNHFGLKWDD---------DAEL-LRDGAALYALNQLTAKVFG-------------vnrLARKGFRKKEWIILTRIHSFKRKLppkvyvgltwegirr
>AF-A0A7C4CKR4-F1-model_v4.pdb
FREIT-SIDVELKPLLTLEKVYYKSYQRLLRLKTLG-----------------------vDVDRDIDEVESRISMMRSKVVEKAKEIPMFDEIYRLGLnGLYGLAGTLTYLGWeTVIP-YHYSLRFLGLYKVKND------karrFKRIQGNAKRLFMIYTEAIAKKRS--IQWP-----------PRLRFQRQLLRELIHLLSRDKgltrysarvgplet
>AF-A0A497NZQ1-F1-model_v4.pdb
FKLIT-IIDVELKPILMLEKMYGRWLRNTCQYAALG-----------------------vDMNAYVDLFKDRLEGVRRRIIVKAKEWPRFMDIARLGIgGLTGLAGTLTYLGWRKPS--IQKAVHYFGPYRPSKE-diLKFMkrfqKHYSGSARRYLNMLMTTILAKEG--RYPP------------KAKDEKETLKRLIKMLKDLEllntvflratvers
>AF-A0A7J2K992-F1-model_v4.pdb
FKLVT-VIDVKLKPLLMMERIYDLQLRRICQYTALG-----------------------iDMTADIKLFRDRVEKIRRMIVAKAGELPRFMEVAKLGLeGLTGLAGTLTYLGWRKPS--MHKARRYFGIYRSDRLKERAGK--kfqKHYSGSARRYLSMLTKSILTKEG--KFPP------------RARDEREVLKRLIRTLKELE----------sarv
>AF-A0A7J3WXA9-F1-model_v4.pdb
FRLLN-IVDVELRPLLMKETLLYKNLQRIRNASMAG-----------------------vDVGSDVKILEKMTEDIKREIVDKAINIPRFIDIACLRLnGLTGLAGLLIYNK----STSYQKSVKYLGLYKAKG------RDGRkMKKYNCKARRYLIMLTNTILWKNG--EYRP-----------PRYRDFRKILKTVIETRKQTG-------laggagv
>AF-A0A7C4S8P3-F1-model_v4.pdb
FRPLT-IIDIELRPLLMRENMLYKNLQRIRNASIVG-----------------------vDVESDVEILEKRLKDVRREIVDRAIKIPGFTDIVNLGLnGLTGLAGELVYNR----STSYSSSVRFHGL-YKAKG-----YDARkmKKYNHRAQKYLMMLTNAILRKNN--ELHL-----------pRYKDMRRVLWMVIGARKQIG------lagdgaga
>AF-A0A7J3WY50-F1-model_v4.pdb
-----------MRPLLMKEEMLYKNLQRIQNSSIVG-----------------------vDVGSGVKILEKIIDDVRKEVIDRAIKMPGSTNTAYLGLnGLTGLAGLLVHN----KSASYRKSIKYLGL-YKAKD-----RDAWkIKKYSSKAQRHLTMLTNAILRKNG--ETSA-----------LRYRDLRKILKVVIEARKQMA----lagglgykpw
>AF-A0A7J3WYC1-F1-model_v4.pdb
FKPLT-IIDIELRPLLMRERILYRNLQRVQKASMFD-----------------------vDVGSDLKMLKKMVEDARREVVNRAIRIPGFIDIACLGLnGLAGLAGLLVHNK----SVSYKKSINYLGL-YKAKS-----IDGRrkRRYSDRAQRYLTILANAVLWKNG--EHRP-----------aRYRDMRKILKTVLQAWRQRGfllggsgyqtspsp
>AF-A0A2H5UWU3-F1-model_v4.pdb
FKEVS-EDFLVMRRLISAYRALLKTSQRLKNMSKAL------------------NQSDRDYLRNTIGQADVDADRLAERISEEARIRPQYDRIAESLvrAREALAELMTYV-DFNK--GVRDIKNFLGLFKG------------RPKIYSGIARRALERLTIVLIGD-----------------trISAKQMLLTVQRIRRIYREET----agerlesipa
>AF-A0A2H5V4H5-F1-model_v4.pdb
--------------MTAAYRALLMSRRRLESMSKAL------------------NQSDRIYLKNTIEQLDTDIDRLAERIVEEARKRPQFDGMAESFtkAQEALAELLTYV-DFSK--SFQRIRGYVRLYHRRS----------knQRYSHQIRHALVRLTMALIE-----------------GIPK-ARKQEGVLMKIWLTYKQET--qrpagipaqqqg
>AF-A0A7C4HZL4-F1-model_v4.pdb
FKRGD-EDFLAMRQLISSFRRLERDKQRLENQSKDVP------------------dvTKDSFRRFIDYVEEEKLIIAKPVTEEAERRPFFKTIAELGIlAREALAELLTYV-DFNL--SFTRIRRYLGLYPRHG------------ERYNHDARKALERLTRGLIT-----------------GAIT-AKHLVDIAKTIWLTYIRET--qrlagipaqqqg
>AF-A0A2H5V327-F1-model_v4.pdb
FRRVS-EDFLVMRRKVSVFRCMDRINRRLGKQVRAA------------------SQTEQEGLRRLLRQVEEEKEILAKMISDEAGERPIFKEITEELvlAREALAELLTYV-DFSK--SFVRVQGYLRLYRRR----------lydMRYGHEARKALERLTMSIIA-----------------rnnPRAREQEDVLMRIWLTIRG----etqrpAGIEAQQ
>AF-A0A2H5V1Z0-F1-model_v4.pdb
FRRV-DEGFLIMRRKISVFRCVDRVKRRLGNQVRAA------------------SQTEQESLRRLLRQVEEEKEMLAKMISEEAGKIPIFKEITELGIlARASLAELLTYV-DFNK--SFKRVRGYVGLYRKRS----------ktKKYGRELRKALVRLTMAVISK-----------------yksRAREQGDVLMGVWLMF------------------
>AF-A0A7J2ZHD7-F1-model_v4.pdb
WFRRVTENFLVLRRMILAYRSLLRTHQQLLNKYKAL------------------SDAERNVLRPAIKSLEEQMDTLAKQIAEEAGIYPAYNIIIGLGIaGREALAELLTYAD-FANS-PLRGLKRLMGLYKPIR-----sskkkHWKLYDGGLHQAAIRLAMAHYRT------------------mpNGRQCWELVKQIKQLLTAQArgkiqkytpgastl
>AF-A0A832JU51-F1-model_v4.pdb
ALMTVSEDFLVMRRKIAAYRSLLRSHQQLLCRSKAL------------------SEDERNMLRPVIKSIEEQMDTLAKQIAEEAGKRPAYNRLVELGIaGMQALAELATYA-DFTNS-PLRGLKKLLGLYKPIK------skkkRHSRYNGQLRRALDRLAMAHYGT------------------ipNGRKCWMLARRIKELSTP------------qtqg
>AF-A0A7C5U5H0-F1-model_v4.pdb
FRQV-DEDFLVMRRLIAVHRSLLRSRQSLMKRMRAL------------------NGSERNILKTALNSLEEQITAMASLIVNEAGKRPAYEKAVNLNLhGQAALAEVMVYI-DPHK--NFIKTANFFGLFRGK------------pKIYNGNARQALQRLSMSLG-------------------nTKEAKQEKRILYTVWKTMRTHE-------rleaipa
>AF-A0A7C5Q3A9-F1-model_v4.pdb
FREV-NEDILVMRRLICAYRSLLNSRQSLMNRMRAL------------------SEVEREVLKDAIKALEEKMTTMAEIIVSEADKRPAYNEVVALGIsAREALADVMLHMQ---RSTSYRQFRKFLGLFPGRRG---------vnKFYNTSARMALARLTSAVHC------------------peHRARDEEQLLRRIWHLKKTREplWKGRPglsrgss
>AF-A0A7J3P1R4-F1-model_v4.pdb
fQKVD-ENYLVIRRMASTLRCLMRTLQDYENRLQSI------------------SDDEREDLEDLIKTTKKKIERQAKRIVEEARKRPVYDEVVELGImGREALAELMPYIG---RFTSYHKLRRFSGLFNGSKG---------vnKFYSKTARTALSRLTSAVLGK-----------------teHTAKDEERLLKRIWTIAKWPR-------erlrvpa
>AF-A0A7C5QPH2-F1-model_v4.pdb
FFEAD-ESYLVIRRLAARFRSLQRTYLSYLNRAKALP------------------dddRRLFMEVVHAVEKSMMETASSIVSEAEKRPCFKKVVELGIlAREALAEIMAYVIRTK---SFKRLKKFFGLYEGKKG---------tvKNYSKPARHALSRLTTTVLK----------------nTHHK-ARDEEQLLKRIWKTVKETR-------erleapa
>A0A125SJ55.pdb
---MSEVDLVHLKDLVEFRDDIIKIRVALGNRIG--------cGQPVKI--IEET--PSNDLIERFMDLLRQQEIVEGLIGNAVTKFPEFTFLAFIRGIGSANAGRLIVYAY-PPQFYSINKFRKYAGLAVMFQCnDNTKLIGTSAVKYNRTVKTFLLILANNLILAAKIIKSFKEEIASKWNKLRVQRTAIRKAISLLISQYFAISPITDtwLKKKkiik
>AF-A0A0F9UMV3-F1-model_v4.pdb
----MHNEITKLLGLHRDCLNLERARESLNQQLHGVIKRAVtrtstDPIEFAAKVEIMALAMVPAIRGFDPQIRQYHKDITAIVAGMPIASWVGGTPGLSLLAVGRILAEAADLRNFATPAKLWKRFGLGMVSENA---QDPMVRQRGYNPSRRSMMFVVQGTVHQNGKEFYQYSEGVKAKHIFLHQRRLLSKRILRELWKQWRKV-------------sd
>AF-H8FYA5-F1-model_v4.pdb
--mNLSDLVIQIQLTYRQRKQLQMAQNRIVLQLKALARAAVK------veiavGLSQNYGALFAAHDGIASDCAKLGKELEKLAKKLPVAEWVATQRGVGMTNLANIIGEAGDLANYNNPAKLWKRMGLAVIG---------TERQRGYNPVRRSVMWNVGTCIIKAGGALKTLYDERVYELAHRRAQRYVEKRVLRDLWRAWRGEF-----------ata
>AF-A0A0N1FCJ8-F1-model_v4.pdb
ttvDLAPIIAEIREQWRRRQSWHRAEKSLTLQSKALCRRLAK-------pmaEIAFAAMFPLTEARDGVERHRKLVEKRLAKLAKQLPVAAWVESVRGVGLASLAAIVGEAGDLSAYSNPAKLWKRMGLAVMGD--------GTRQRGYSPARRSVVWNLGACIVKAGGPLKEIYDARKVYAAHNRAQRYVEKRFLRDLWSRWRRA----------akehl
>AF-A0A160PL39-F1-model_v4.pdb
------------------------------MQAKALCRRLAK-------pmgeVALAAMFPLTEARDGVERHRRAVEKRLVALAKGLPVAPWVEATRGVGLLSLAAIVGEAGDLGSYGNPAKLWKRMGLAVMPD--------GGRQRGYSPARRSVMWNLGACIVKAGGPLKVIYDARKVYHAHNRAQRYVEKRFLRDLWSQWRKGhlmdgtqmagaalth
>MGYP004449659233.pdb
mDTRYDPTIAQINYYWRDRQNMVRADTKLVLQIKAMCRSLRK------------eFSQFNALFEARKPILEERKRLEKQLANYAKQLPVATFVDKVKGFGHLGLAATVGEIGDFMAYKELDGIYKRAG-RKHSNK------dmaiMHGYSPSRHAVFWTIGDSLLKAQGPYRIVYDDRKLdHAHNRALRYMTKRLIKDLYIQWKEV--------------a
>MGYP005854230623.pdb
PDQFADPLIAQIKELWSLRQAMVEGQRKLTLQSKAICRRFTK----------DDGMIAIMPFLSAQEPIIAQRKAFEKTLAKLGKELPIA-YMADIKGVNTMTLATIVGELGDLSAYKGIDGIMKRAGLAVIEGEQRMKgaeaalLHGYNPSRRSVFWNIGGALIKAQGPYRLIYDARKELHAHNRAMRHMTKALLRHLHRAWTCH----------wksah
>MGYP006429304503.pdb
------MIFDTLTELSRNRNVYLRSENTLSNRIYSVCFRLAA--------ttnKIYAASVPLLQAKESIASEREKREEWIAAEAKKLPVA-HLVKTRGLSYLYLGLVFAETGDLNNYRSKSALWSRMGKGLKF-------GEIQaeMNYDPKRNCLSRLLSENLIGGMSYYERLFMHRLRHHAANRAKRYVVKMFLRDLRNEWIRVTkqptrsANDLLasl
>AF-A0A564G528-F1-model_v4.pdb
----------------------MRSRISLQLTAYAICRRFCN-------taaDDLIMAVGPILPSIRLHTQMEEPVERRMTKLAGQHTLSAFAKSVRGFGPAGLAKVIAECGDPAAYRSPAALWKRMGLAVID---------GQRQRGYVAERRSAMWNVGGSVIGdlTRYQKLFIARLRYHAASEAKRYVEKRLLKDLWRAARG--lnTSDD-GEEAddr
>AF-A0A0A7PBT4-F1-model_v4.pdb
CFGTPASLIGEIVSIYRRYEDLRRARQRIELQAIATCRTVCK-------apTEQVALWLMPYGAAMAPLTVAIKEHEKLLTKLGKKLPVAAWADTVPGLSPRFLAAIVGECGPGE-FKSVSALWKRMGMAVIN---------GGRQRGYVARRRALMWNIGDQVVRQGVDWGALYLERKAYHAHNRAKRYVEKRLLRELWKAWRRA--larpepsgiapas
>AF-A0A2U2DG78-F1-model_v4.pdb
tsGIYTEAIEDIIEYYRLRQDMVKARTKLILQAQASLRRGDK---------------aISPYLMSLKILDDQQGRYEKELVRAVKKLPVFEWVKSIKGLGDVSAACIIGECSSLGDFKSVSAVWKRMGLAVIG---------GERQRAYSPTRRSLMWNVGNSIILGMTTLQKVFANRARYHAANRAKRYTEKRLLRMMFAEWRRC-------------mg
>AF-A0A0E2NX46-F1-model_v4.pdb
QPTAITEAVDAIINMHRLRQSMIKAQTKLKLQAMASIRFAVk--tveadpsHALY-GHIMPYIAALEPLDAQRAAYEKELVKLVKRLPVYEWARAVKGFGDVSFATIVGECGDIGTYRNPSCVWKRMGLAVFG---------GKRQGGYSKVRRSVSWNMRNNLIGGMTELQCVFVERARYHPINRAMRYTEKRLLRELYSAWRRA---------------
>AF-A0A7Z8LRV7-F1-model_v4.pdb
SPAPITATIAEIVTLHRLRQNAIKAQTKLSLQGQAVIRLLVe--------plHDLHDYVAPYLHAGRPLDEQRAVYERQLVKAAKRLPVYPWVKSVRGFGDISFAAIVGECGDIGTYKSVSAVWKRLGLAVID---------GNRQGGYNRQRRSVSWNMRANIIGAlTLYQQVFAERsYSHVVRRAARYAEKLLIKHLYLGSGLIaaramaerkaighrs
>AF-A0A0Q8FR40-F1-model_v4.pdb
dpAPVADIVGQIVNLHRRRQAAIRAKTKVILMMKAEVRSLLQ----eeglpqsDVASVISSYIESEKLFDAQCEGYAKQMVKLVKQLPAYEFVKSVNGFGDVSFATIVGECGDIGTYKSVSAVWKRLGLAVIN---------GRRQGGYNRARRSVSWNMRGGIIGdaTYYQRVYAEARFEHVATRAHRYVEKRLLKNLYIEWRKA-------------aa
>AF-A0A7X1IVZ3-F1-model_v4.pdb
APTPTEGIIDEIVALHRERQFVIKNKTKLILAAKAAARSMLE----kageivSRLAATIRHFPPAIAAFESQDAEIKKAMEKLARRLPVYDWVKGVKGFGDISFATIVGECGDIGTYKSVSAVWKRLGLAVID---------GNRQGGYNRQRRSVSWNARQHVIGGlTYYQQVYAERARYHAANRAHRYVEKRLVKHLYLEWRRA--------------a
>MGYP005813953823.pdb
RCDTQTVLIAEIKEIHRQRDDLLRAEGSLTRQIKAIGRRMK---tgVNMSVDLLSDVSALHLQAAKNVIHPGKLKTERQLRGYAKDLPVYSWMKSINGFGEIGLCQIIGECGNLSNFSSPAKIWKYLGLAPITYPVG-----pnggRLYSRRCRSMMYVIGDSLIKKQGPYRDLYLERKVYHIHRLAQRYMEKRLLRNLWREWNKE----skqwlknskap
>AF-A0A7G9TAU7-F1-model_v4.pdb
-MDELDKLCATIVERCSQRADLQRAEIRLTLQLKAICRRFVV----------TTALAVTQVLLNAREDIRQGRLLIEAQLEQDVRALPIWPRVKATHGLGFLGVALLIGATGDLRRYSNHSKVWKRLGLAVID---------GRCQRGFSPNRRSTMWNLGSNMLRTQSPFRLGYDARKAYHAHNRAKRYMEKKLVRNIWRAWREA----gpalapalapa
>MGYP005845512073.pdb
sGQRPADLCDPIIELHRQRQDLHRAEKSLTLQIKAKCRRVCK----------TVLLAVSMPFLNARALIETSRKETEKQMAKLAKELPVYPWIEGIRGAGALGLAQIVGESGDLSNYPDHSKLWKRLGLAVIDG------GAQRdaEKHGY--SPSR-RSGDSLFKAGGDYADLLRQRKTYHIHNRAKRYMEKRFIRDLWRAWRDA---------------
>AF-A0A540VD16-F1-model_v4.pdb
shHRISLLIGSIIELHRQRVDLHKAEKSLTLQIKAKCRRLCK-------emaETCLMAAAPFIQARSLLNEQRAACEKELTKAAKELPVWPWVESVRGFGAGSLAAIIGESGDLSQYANPAKLWKRMGLAVIN---------GGRQRGYAPHRRSIVWNLGDTMLKGTVEYGQMYLERKAYHAHNRAKRYMEKRLLRDLWTAWRAA--------------e
>AF-A0A442QJX0-F1-model_v4.pdb
---MLPDLCASIRYHHRQRVYAMEQRKRADLALGSFLRMVLR-------pafvEWSNLILASIKARAPFDDIEAGALKEMQMLAVQLPVWSFAEGIRGFGAASLSIIIAEAGDLSNYRKKGHLWKRMGVAVID---------GTRQGGYNRERRSKMWTIGDTLIKAQGPYREVYLARKQYHIHRRAQRYMEKRLLRDLWQAWNGRKAiDPSPACEILaae
>AF-A0A7C2KXW9-F1-model_v4.pdb
mqpDLAELVADIRSHHRRRNFAMRQRQRLDMSLGSFLRAALK--------ayaTFAPIIAATLGVRKPFETIEAEHTEQMERLAAQLPVWPRLQDIRGFTPRSLAIIVGEAGDLAAYPTASHLWKRMGVAVIGRGD---GVADKRQGGYNRARRSRLFVIGDVQVKMGDHYRAVYLARKAYQVHRRAQRYMEKRLLRDVWRAWNADaaihrmpadphldaa
>AF-X0XA96-F1-model_v4.pdb
--mSVQETVEKLRELYAQRRPVMKAQLRLDNEASAQIRLALC-------evaERVEPFVLACKVARTPFDSRRRELERHMRKGAEALPVWPWAEEVRGFGALGLATIVGEAGDLGNYAGPAKLWKRMGLGLVG---------GEIQRGYCPRRRSVSWNIGDPLIKGNDGYRTLYDERKAYhAHKRAQRYME-----------------------------
>AF-X1G243-F1-model_v4.pdb
----MERLIEEIQELQAQRVSVVRGVLRLDNMAGSYVRRFLk--------lgpGVVAYILRVAEAGEPLRVFRDALEKNMRQAARRLPVWPWVEATPGFGDLGLAIIVGEAGDLAGYANPAKLWKRMGVAVLN---------GERQRGYNPRRRSALWTIGDSLLKAEGPYRELYCARKTMKAHRRAQRYMEKRLLRNLWRAWRAK--------------g
>AF-A0A3L7ALR2-F1-model_v4.pdb
---mPADLIATLMELQARRKFHISLANKNTNAAGALVRRALN------aavmAAVEADLQLIAHAVGLYGRARHEVEMEMARAVRRLPIHPFAKAVKGLGDLGLAVIIGEAGDIGAYAHEDPLHKRLGLMTFE---------GKAFSGYAPRRRAEMFAIGEPLFRAQGPYRAIYDTRRARHSHHDALRVMTKALISDLRSAWRRDrsapastigsaeaaa
>MGYP006425964535.pdb
-MTDDQTLCDRICEAQYRRRFYIKRLVMTENALRALVRRRLN------qeaaAYVAHDAARIRAARIPLQEARRDAEMVMERAAKQLPVYAWVKTVRGFSALGLAVIVAEADLTANYPNPDKLKRRLGLAPYKPRSLSADE-wsdYGYS-GSRRAEVWGIDQNVERSDGKYRAIYDAEKAKHAQSHARRVVAQEVVIDVWRVWNGYA-PRENKHVSkqdaa
>MGYP005858680255.pdb
sQHALGNLCDDLMELQVRRRALISDIGDHERRLKGLARRLMnielvalaDATG-LSDEVSVRRESLSPLLAQRKAVERDMEMLASQTPGADFASATRGFAMRGLAVLIGEAGNLSDYPNPAKLWKRLGLAPYN-------GRAGseMGYSPSRLGQIYGITVPLGNGRSLYLHEKARFIAEKPMHAHLHAQRVMTKELVLDLWRAGMPPRVRSVMAgeaaa
>AF-A0A3C1GJW6-F1-model_v4.pdb
daEVTDLLLSRIITLGRIRFDFQQGRVAEGNHLKAMLRKFRG----------LVVEAFTYSYRAAFEALEKGEKEISMRLRGHVQDYPVARAFVDHRGIGYEGLGMILAFLGDLTLFKSPGALWAYCGYGVTAE--------GRAPKSYSPKARTVLYRQAATAMRGTGPYRDLYDQARAAHVHAHVLRIVAKRILKDLWIAFNP---------eraelgr
>MGYP006436060213.pdb
----MTDAVTKAMMLSLEIRQAEKQVISDEQRTKTVIISHvQ----------EQFRDLMGYFITSQAPKERQQAAIKRNLGKVAPELPC-AAILEVPSIGGPSVARFIGEMGGLDRFNSVGEVLFYAGLAPRVGRQ-------gnPDNWKRSARAVLHTASQAVVKNRCPYVDVYDIEKDRAPNQHADKMVAREICRDIFRAYK-GQELSLSTRLPQVEaa
>MGYP006081983895.pdb
tQEAIQDAYTDIRSMGRTLTDLEKTRIGLENRFYATLLTRLG------------qPVDL-PEEGAYEYIVRAEKSVIKTLESMMLELAGVQAFLDQVGIGTKTVSRLLGEIHPIVALRRVSDLWSYCGHGDPKRRK--GMTQeeaLKLGNPRAKMTVNQMAVRCMMKASPYRAIYDIKRAHQKKGAAIRITAKEILRDLYNAALKD----------leeaa
>MGYP006084594259.pdb
tQAEIKEQYGELRASARTHFDFQQTRIRIENRCYASLLDFMG--------dgNPLPLD-aFEEGSYELLVKAETFAGKALDSQMRAIPFVSTWLETDGIGDRTVARLLGEIGHPIIVRRVSDLWSYTGHGDAKRRA--GMDQeeaLALGNPRAKSLVYLMAANCKMLFSPYRSVYDAKQEHHRQQSCLRIVGKEILRDLYNASLADiesgvldarqeqraa
>AF-A0A1Q4X3C1-F1-model_v4.pdb
APSPASNNGPLLTLLADALDDLERTRIANQNRLRQltRTEAD---------------QVAAVAGIVDALAKLEHDATLNLQRALRKHPLGPWVKTAVGVGEKQGARLIAAIGDPYWNRTVSELWAYCGLHVLPS--------GSAPANWSATAKMRVYLIAESCVKKCSPYRRTYDGGRLKHQHARAIRLAMKEVLKDLWLESKRL-----------hegt
>AF-A0A098BLC4-F1-model_v4.pdb
TGGW--lrDGVLGTLADVVDDLETVRIANMNRIRILTR--GL-----ergfglTHDNVVVKLADTVEAMVQAEKDAVKNLEKAMKMHPLGKFVTSTSGLGLKQSARLLAAIGDPYWNRTVSELWAYCGFDVRN---------GAAPRNWSENARKRTWVIASAVPKFKETVYRDARAKYADHQHAMAVRLVAKTILKDLWVESKRL-----------ydeq
>AF-A0A0U4NW72-F1-model_v4.pdb
QRQDP-lfDAYLCLVADTLDDLERTRIANENRVRQLT--RSADGE--qrglglDARSEVARAQALVASIAALEHAAELDLKRALRTHPLYPFIKRTIGVGEKQAARLLAAIGDPYWNRTVSELWAYCGYAVHN---------GAAQRNWSDTAKMRAFLIALSCIKQENPYRIVYDESRIGHQHQRALRRVSKALLKDLWIEARAL----hrpdlateeaa
>AF-A0A1H2IE16-F1-model_v4.pdb
--MVDL-aDRTLQLLADVLDDLERTRVANEARLRQLTR--TD-------gfglDLAHDVQRLAGIVDAIAQLEHQATLNVQRQLRTHPLGSWAAAQRGVGEKQAARLLAAVGPYWNPRTVGELWQYCGHGDP-----------ARSREHSPEAKTRVHLVALSMLKAG--NRAAYDDRRAVHRHADALRVLGKQLLLPLWLAAREI----------hdvgp
>MGYP004470386141.pdb
LEIKPTlvPQELGIISANLDDLEKVRIASENRYRILT--tNE-----vrgfglDPGDSVTRIREVADQVTEAEKKAIKALELTMKKSALLPWIEEQKGAGLKTMGRFLSCIGDPFYHRVLPELWAYCGLHTVMPESDNSKREAAqkANWDMEARKRLYVITESLVKQGTKWGEIYVARRERHSDMDAKRILGREFLRGLWKESRDIlgekkenfdeevwnd
>AF-E0Q7I5-F1-model_v4.pdb
CKPTL--nDKALYMLAAQLDDLEGLRKAQDNRIRILT--TADDGE-krgfgltednPTVQNLLALQDGTKKLEHENILQLQRAMRKNPLWDWAKTQKGIGEKTLARLLAAIGPYVNvRSVSQLWAYCGLHTIPNPD---GGENMAARNWSTVAKTRAYLIAEALVKSGTEYGQLYIDRRNTHSQNDAMRILMKRLLRNLWRAARDI---------heredq
>AF-A0A0F9HP93-F1-model_v4.pdb
rlaaiTLSEQEVRYLVDYYYIMQEDRKRAANQMRALGETEPT--------------epHSVISWVAANSGVLERNVKSVLERYAKSKVPGEWAMTIPGIGPIIASGLLAHV-NIEMCPTVGKLWSFAGQNPAVWEKG----qkrpwnarlkLVCFHIGECLIRAKSAKEFYGDLFDERKAYWwykgrvtaeaaavflaesgdsqrkpklvaageglpmavs
>MGYP003550189791.pdb
---mNTYERKILTILFSTNKTLHEAKVSNEYRLNS-ITEI-------------NNEYRQKMEDVSISPLELPLQKIRNEIYNCLIFSEYVDVLSNISSINIYDAAEIIVEIGDISRFKSRKHFISYAGLAPVIKKNKKTYKLKYGGGNYCENLKIVLTRCTQKMINNDDIYKEYYDNKVKYRLHLMALKKSTIRFANIVYSEFNQIK-evedyeklkynqq
>A0A5Q2W5E9.pdb
--------MKNVKFLYKTSLTMWKCIKSLGM-----------------------SPCDEyydeFLMPMMMMLYECVVGELRGVVSDCpgADYLFSLG-FDEIYVAGVLIELGDPARFPTISKLWSYSDLAPD------------sDSQSNPRLEFMVDSGFHFLIHSDPFYRDLYRSYRDVhADNRAKRKVKKVFLYNLHRYAMRD-sgldevepYKPLkl
>AF-X1H5G0-F1-model_v4.pdb
YEFKLDEMTARISIIFKERADTEKIMVATKLRLFALKNRLE------LVNLNGYEKEAVEKKEAVIQALEEDFELQTKLLQAEVRKHPVWKYLKGIKGVGPAVAGGLIAGIKRASRFNDKYALRHYAGMVAK-----------KGDQRFNHQLKRALFHFAEQVIRQTPIWRKLYDDMK-IYG--------------------------------------
>AF-X1CBE6-F1-model_v4.pdb
------------------HEDLKKSMVREKNKLF-aFKRI----feiANVADKEIEKTIFQLEVSIIGKEKAIAGIKKVLEKKIKQFDIWNYLKDIKAVGPVIASGLIGELGG-KHFDSDESLKHYAGMVAKKE-----------fHDYNRYVKVVLYQFIEGVIKHTPKWRKLYDNMKIYKVNNYAKKFIETKFLLEFWGKWRGI----------wniki
>AF-A0A4Y7RWV0-F1-model_v4.pdb
rEKVKPEDCQGAIMFWLAAKKVQEARIRVENQLRQTLKVGIK--fwGDSDIPDIKEIMLEAKMNRLEALRKQEDGLIRACEREFKKSRWYNVAVPAVGLGPALAGSLLWTIGDAKRFSSFGRLVRYAGLDVTTD--------GKAPKTWNPELRTALFKLTEGWNKMPSTWRAEWDGHKQVHIHNMARRLIQRKFLRNLYHLWVEF-------------eq
>AF-A0A2H0WX43-F1-model_v4.pdb
YPLQLDQTVVMIRELTRQRLNIQEFRKMATLQLHA-------taiQLNDFARLFAIRNFFsnPGFVLGAKKDEQELEKQITKLLQHFSIWQWLSPIKGFGPAVGGSVISEIGDIRRFATPEALRAYARFHVNQE--------GQFPYPWNRYLNRAVWLWIDQMPRYDHPWRLLYDWKKAKHLDMRAKRWTGSQILNYLWGLWQEIalssWPEYAKATeke
>AF-A0A2G9YX99-F1-model_v4.pdb
YMGGQDRIVVRGRLLTRRRLALQKSRKPEMLRMQDALRELE-vakhdideADLLDIRLFLE-PYFVLGLKRDEERLEARITAYLKMFPIWDWLHIVHGFGPAIGGAVIFETGDIRRFPSRGEYRSYARFGLDSN--------GHFPAHQNRKFFQALWWWTSQIGRYKHPWKELYLWKKARHLHRRAARWTGSQLLNYIWDLWNAVsstWPAYFSRdeeed
>AF-A0A1G2FXI0-F1-model_v4.pdb
SGQAIDPSILLARGLARERLGIQDLRKPMQLRFHAGLRDAQi-lpssFQQRLQGV-mghyaQPRFIVAAKEEEEKLEKYILELIGDLPIWKTLHGVKGLGPALGGVIIGEIGDIRRFPSASDLRSYARFGLKD---------GFFPKSCNLHLYQAMWFWSTQVARYEHVWRDLYYWKKARHLDSRAKRWTGSQLFNYIWDLWTALyvsSRWPMVRVeief
>AF-A0A7T9BUM6-F1-model_v4.pdb
GTADKDLSLMRLAIAWRSYERSYKGTQRAYLILGARDQA---rqMKADASSDAVHNRVLELMLtiavIVNARLKGQKKAIEKLLTANEIYSVFEPIQGCGPLIAARLITAIGDIRRFPSFPKLKSFAGYHHFED--------GSRARNWSPTLKQGVYLFCDITVKQdSPWRRKLDQRKAYQAHQKGLRWLGQQFLKHVYRTWHAApeeapalaEAAE---
>AF-A0A1F7UIN6-F1-model_v4.pdb
lQRDEDQTLLLVKQEYRSFRMMQKVLLANTQRLLSTYNDRYLSGSKVSTRAAKKIEALgKIIEALMSPFMTAMKETEKSIQKRLKGHAVFRVFEPIPGCGPRIAARILAAIVDIRRFESVPALKAFAGYHHFED--------GSRARNWNTELKQAVFLWTEQTLKMPSPWREKLDRRRAYQGLQKAKRWLGQQILKHIFKSWRATgvrpeqeeaapapae
>AF-A0A554JJ04-F1-model_v4.pdb
IFGGtDVATWEVMHQWDMTEDAMDQRKRMVQRGAA-------------yvGSRLEEVLKAKMDNTIEEVMKSEKEAQRALERAVEGHSLSEHLFGIKGCGPRFFGKLMSAVRDIRRFPGRGAFLLFSGYAAVKGN----DGRPTIQRPGNPEIKQAVWLLIDQFSRQdTPWGLRFREIKGEHIHKITGWKLGTEFILYVFKRWWEYsqaatrgsvsekkaa
>AF-A0A1G2MW45-F1-model_v4.pdb
IFGGtDVISWEVMHSWDLTEQAMTQRKKVVQREAVAEH----yvsnEYVGARLAEELKAKMGNQSVKVVKEAEAREQRRLEDTIKQHPLYQLFADIKGFGPRGFGKVMSAVRDPRRFPRVGSFLRFTGYAAVKGK----NGRPTIQRPGNPEIKQAIWLLVNQFALQWGSRFRAIKAQMRAHIHKKAGWRLGTEFLIWMFNEWWKYemeaergrksgqlaa
>AF-A0A1G1Y0H9-F1-model_v4.pdb
CLGAPDLSLIAISNKYATRMDAQKDRIAHEQRLWQRVRDGVe--------------------SRALGLLQEIEDECNADLEKEVSRHPLYQVFKGIIGFGIRIAAPVIAFVGRIDRFSKASSFKQFCAVAPNSA--------GEFQRAGRPDIRQALWLFAEQANRRPDEWGQVLLAEKARHIHNMARWHMLGKFCEQLFKDWNEFeiggenssdsvsaaa
>AF-A0A1G1X363-F1-model_v4.pdb
VLGGRDRAGIRVKEALAIRQDAMKARIGCEQRMLQLVGSI--fltqegrfpeGVVEDFDKIKDAIYQGLLAEEARRDKEMEKAVKTLEIWGIFDKITGCGPRITAGIIAPIGDIRRFWGMGKFKKFCGVHCTAE--------GKFPRNWNPNVRQALYLLGDQFNRRPGHWGKELLKWKGIHIHKMAIWRTLSKFVEHLFKVWSRIqsggiqaasgqseaa
>AF-A0A0G1NIJ4-F1-model_v4.pdb
VLGGRDRDMIRTKEALSLRMSAMKSRIACGQRLEQRMVGKIe--------------------DAIYGGNVAEERRYERELGKLVKKMALWDLFADIVGFGPRLTAGLIVPISDIRRFWGQAKLRKFCGVHVNSFDHGQALPRLQFPRNSSGMARQTLWLLGDQFNRHPGLRLLQIKEKMREHIQKMSLWRARSKFVDHLFMEWTRIrqrraevegintaev
>AF-A0A3A4VPT4-F1-model_v4.pdb
YLGGRDREFIRVMETYRDFKAAQKDRIACDQRLRQRGIGATe-------------daVRAN-SAALAANIKDEANLQARLVKLVRKLDLWLALEDVEGCGEVLSAAIITGVGNIRRFRYQSRLKAYGGVHVVGLDtvrtpGDGMFPRNWSPQLRQALYLFGDQCVKRPEQKYRAVKRELRAHIHKMAVWRTITLFLVWFAGEWMRI-------eeermata
>AF-A0A1G1YLE7-F1-model_v4.pdb
YEVRRDLKFLRLRELYRQRTDAMREQIKCLQRIESSSVGRIe--------------------DLILQGLTEERDRRERTLTKAVEELDVYTLFEPTTGCGPMLSASIITAISDIRRFPTAAKLKAYCGVHVLP--------DGSFPRNWCDAARSALWLLSTQFVKRPNQKLRGYKAALRQHIHKMACWRTATRFVEWLFREWWRL--eerqaeeqqraaa
>AF-A0A1S6H3D7-F1-model_v4.pdb
YEMLRDISVVKVTALWQISEEAMMTRISCGNRIHQRCVGRIe--------------------DKIYQALEADENRYLREMTKALEQLDIYVLFKPLEGVGPKIAARVISAVQDIRRFPTEHAFKSYCGLSVGPE--------GEFVRNYSPTARQAFYLLQDQFNRRPGQKLLENKRKLREHILKMAQWRTTTQFAVWLYREWTKI-----------atte
>AF-A0A1F6VEU4-F1-model_v4.pdb
FYPVsSLPQIKMGASYDTFVETQQARIAQGNRVFASASNRTd--------------------DVVHMGLIEEEERLKKELGKLLEQIPIYVRLRRVKGAAVSILAPIIASTIAIRRFPKMGSARSFWGTGLRD---------GKFMKGYHPGCRQAMYQFGQQIIKKNEFWCSRYAENVAMHLLKMALWRTLTEWSDWLYWFWRSFpkvFPPEkppmkmaa
>AF-A0A0G1M0K2-F1-model_v4.pdb
ALGGRDRALVKLRETNRLRRFLMKDRMACEQRIRASFLGDIe--------------------DPLFQAISDKEKKLNKQLAAACAELPIYSVIVKVKGVKHSIAAPIIGSVQDIGLFPTVGKFKKFCGLHVNAD--------GSFPRGFNPNARQAFFIAGNMFVKVADMRLRENKVMYRMHLHKRAIWRTVTEFAEWLYWKWRTMpkvVPPEqtaeavla
>AF-A0A0G1ZN50-F1-model_v4.pdb
LGGSQHRLSLHITEAYRQWITAQRNRIACQLQLYQRAKGTVp--------------------dVVLANLEEIEEERHRHLNGLLERAPVYRALSGVEGCGPSTSARIIAAVGDLRRFISRGRFLSYCGVGVvyQRDDNDEIrtgshAKWNNDARTGFYLLGDQWNRRADEWGQRLRQNKEMHIHRMAVWRTITEFAKWLFAEWYKLglppgvetnkenaak
>AF-A0A1F7W1G1-F1-model_v4.pdb
TYKCRDRRYITVRELWFRLRDAMKYRTACEVQLKQKLIGERFPDG-LYPEG-siKDAYLARKDLIFRGLLLQEKQIEKELVIALEQVTVWPLFKRYKGCGPRTVARLIASIVDIRRFISESKLVAFCGVHVMQD--------GKFPRNWSPAARQALYLLAEQWVKRPDFWGRKLKENKARHIHNMACWRTATQFVRKLANDWMKLegspaisserfqkaa
>AF-A0A1G2KPV9-F1-model_v4.pdb
ALGGRDRDLIAVSESYRARRDAQRARIACEQRLLQRAIGEIe--------------------dEILANLEREEARREAELKKAVAKLDVWNILKQVEGCGEVLAAGIITPIADIRRFATDAKLKAFAGVHVMRD--------GRFPRNWSPQLRQALYLLGTQFNYRAEAWGLKLREYKLKHIHKMATWRTITKFVEWLHREWSRV------elaqakvae
>AF-A0A522W3F0-F1-model_v4.pdb
YELTRDRDLIKVSESLRARRDAQKDRIACEQRLRQRFIGRIFDSG-YYPEGiedeydKMKAtDIILRNLIGEEKEREKELRKAVNELNVWHIFSPIKGCGEVIAAGIIAPIGNIMRFKSDGALKKFAGVHVLE--------DGRFARNWNPQLRQALYLLGDQFNRHPDVWGQKLREYKVKHIHKMATWRTLTKFVEWLHKEWTRI---------eretgg
>AF-A0A0G1XN07-F1-model_v4.pdb
YLMERHQQLTRVAVAFRDRYISMQRRIRVLQQRLQQARDEAI--------tsIEDTlMATAKHPDVLDEEEIEKEFEEKLAEALEKVPVWNILEPIEGMGVSIGARIIAAAQDIRRFEGANKMKAYLGVHLMMGGYADWPEAKQFPSNWQQIGRQGLYLFAKQTEYRPSEWGAKRKVWKGGRINKASGWRTASRFVEWLFRTWLDWsswLFPSRVRCRdns
>AF-A0A0G1T1G8-F1-model_v4.pdb
YVVGRERRVIRVREALIYRKKCQGDRITCSQRLRQRYERSLe--------------------DQTLKLLVRTEESANDEIAKAVAEVPVWSILKEIIGCGPTIAAGIIAAVGDIRRFQTANRVKAYLGVHVLQGGQHADVPDKQFPRNWDELGRQSLYQLADQWNYRPKDWGQKLREYKQRHILKMARWRTLTKFVEWLVKQWLKL--evsgtattkapvp
>AF-A0A2H0V3X1-F1-model_v4.pdb
ALGGKDRDLIRLVEAWRNRVEAMKARIGSEQRLRSHMIGKIF-sEEGQYPEgEIELLKERSNDRVIQALAEEQKAREKEVSTLLRSLDVYNLFVPIKGMGPMIAARIIVAVGDVRRFPTAPKLKAFLGAHVKRGGNGDPSPRLQFPRNWHPDGRQALYLLADQFNRNPDEWGQKLREYKVKHIHRMASWKTVTKFVEWLWREWTRL----------eernr
>AF-A0A554KTK6-F1-model_v4.pdb
FYLVRERSLIQLGQAYRDRMDAMKARMGCEQRIRQNLVGLVq--------------------DKILAGYVAEEKERDKNLAKILGQINIYELFEPIEGVGPAIAARLIVAIGDIRRFATDAKLKAYLGVHVMNGGKYGDRTNKQFVRNWQEDGRQALYLLVDQFNRRADVWGKKLREIKARHIHKMALWRTATKFTQWLWKQWTRLqqteqvetageqsaq
>AF-A0A1G1XP85-F1-model_v4.pdb
VLGGKERDFIRAAVLYRSLSDAMKARIACEQRIFQQLVGEIe--------------------DQIFQNLVTEEKRREKALEKALGNIPIYDKIREVDGFGPRIAGRLLVAIGDINRFPGKAKLKAYTGVGLTK--------DGKFRRNWSNECRQALFLLADQFNRRPTEWGKKLLEFKSKHILTTAKWKTVTKFIEWLWREWTRLvrgekddtpelresi
>AF-A0A2N6A0J8-F1-model_v4.pdb
YYTGRERDIILIKALLMARQDAMKARIGCEQRLRQQVIGSCF----------tIEAVFQTAKSTILQSLMAEEKRATRDLQKAVRNLDVWTIFGPITGVGEVLAAGLIAAIGDVRRFRSRAKLKAFCGVHLLKD--------GRFPRNWHPDARQALYQIVEQFNRRPQEWGQRLLSIKANHIHKTALWRTATRFVEHLYSDWYRLqaraededsdgavas
>AF-A0A1F6E661-F1-model_v4.pdb
VLGGRDQDLILVRERWRALWEAMQARMACNLRLRQYFIGRLFtqpegLFPEggIEKAAAKTSDTILSALEEEEKRREKELEKALKGFALYEVFRPVEGLGTKIGARLIAAIVDIRRFETDAQLKAFCGVHVLPD--------GRFPRNWHGDARQALVLFAEQANRRPSYWGKYLRQMKANHIHAMAEWRTATRFVEWLHKRWWRFleqPERQAA------
>AF-A0A419DG58-F1-model_v4.pdb
MLGGRDIDLITVREIYRRRMNAMKDRMAAAHRLRQLAIGQS-frDAGLSPESTVEIAFERLKDPSFLAIQEDEKRLVKELDEAVKKLDIWPLFEQIEGVGPSIAARLISAIIDVKRFDSAAKLKRYCGVAVID---------GKFMRGYSNDARQALYLLAEQFNRRPDEWGKKLRQYKTNHIHKMGLWRTATRFVEWLYDEWMKI----eveaeeplpia
>AF-A0A2D6L7R3-F1-model_v4.pdb
GSGDRDRELILVRKRKSERVDAMKARIACEQRLRQRVIGAIF-nEDGLDpEESPENTFEVVKDTAFGALVTEEKARKKELSEALEKLDIYRLFKPINGCGPAIASRIISAIIDIRRFETAAKLKAFCGVHVLPD--------GKFARNWHPDARQALFLLGDQFNRRPDIWSKKLRKHKAKHIHKMALWRTLTKFVEWLFREWWRLerevaaqpaqgkkaa
>AF-A0A7T5RNX0-F1-model_v4.pdb
LLGGRDRDMIWVIECFRARIDAMKARIACEQRIRQHFIGSIg------------------snNHILQALLTEEKLREKELEKALEKVEIYIILETVEGCGPLISARLISAIVDIRRFETKTKLRAFCGVHLKD---------GRFPRNWHNDARQALYLLGDQFNRRPNIWGLKLRDKKTKHIQKMALWWVRGKFVEWLFREWWRL-------ekedtist
>AF-A0A1G2MC93-F1-model_v4.pdb
SLGGRERRVTYMRECLRSRTDAMKARIACEQRLRQRVIGQIFcnEEGKFPEGEIEKQFDLVKDKILEALKVEEHDSNKALEKACRAVEVYRLFEPIKGVGPAIASRLISAIQDIRRFDTKWKLRKFCGTFCLPD--------GRFPRGWNPDARQALFLLGDQFNRRPDAKLLENKVYYRTHIHRMALWKTLGEFVEWLFAAWWKL---egveatpegkip
>AF-A0A554JMY0-F1-model_v4.pdb
FYEVRDREIIAVRVAFGARIDVMKARIACEQRLRQRFIGSIF-rPDGYFPEgDLEKQEAKANDAILLAMLAEEARRERELEKLVKATGVWQVIGDIEGMGWAIASRVVSGVVDIRRFSDKTKFKAFAGVHILLN--------GKFPRNWNPDVRQALYLLGDQFNRRPSYWGQKLLANKAYHIHKMAIWRTLSQFVMWLYREWTRYypSMRQV-evrqkaa
>AF-A0A1F4XZZ9-F1-model_v4.pdb
GSGDRDKEVILLREAFRARIDAMKARIACEQRLRQHFVGNLF--RADGY-fpegAVEKDDAKSSVFLALCKEEAARERELKKAVEASGVWQVFSKVEGMGWAIASRIIAGVVDIRRFETEAKFKAFCGVHVLSD--------GRFPRNWHPDVRQAMYLFGDQMVRRPDKWGKVQRGYKKKHIHKMATWRSLTKFAEWLYGEWQTFsvvvdlasrrarkaa
>AF-A0A2H0UDS1-F1-model_v4.pdb
GSGDRDRDIILLRECFRARIDAMKARMACEQRIRQVIGQIFC--rTDGIFPegGIEKTYDAAKAILQAVLKEEAKRDNDLKKACESSYVYQVFGPIAGMGPALAGRIIASIVDIRRFEKESSFLKYCGVHVLA--------DGAFARNWSGECRQALYLFVTQAQRRPTQWGDYLRKMKENHIQKMASWRTATRLAEHIFREWWKC----eremeevrqva
>AF-A0A0G0LTY8-F1-model_v4.pdb
GSGDYDREVIAVRELLDLRMRAMKNRIAIGQQQQSLvgsIFT----EEDLYPEGTIEACLQEIAiYEAIEEEEARRVKKLIQSVEGTKLWERFEPVEGWGPMQAAKIIATVGDIRRFATDASFRSYCELRPKTKDEKgNFVHLQFPRskVSPIRQAIFLLVDQANRRPTLWGRKLLENKAKHIHKMGIWKTAEQICNHIYHEWWKIedlesdndtkdemta
>AF-A0A4Q5A4U5-F1-model_v4.pdb
DAGSDDETMARLKVLAGFDDDLAFECNRQINRLRSLLLQIHPGQQNVTVAGTQAVEEIVPVLASRIRQLREQREQLAAKVETLLEDHPLLTVLTSMPGIAVRTASQILLAIGDITRFNSAAHLAAYAGIAPVTRRSGTSIRGEHPARGGNKRLKNALWQTSFIAAFHDPESHAYHQRKRNEKRHNAAIICLARRRCNVIYSMLKNATPYQPMHLTA-----
>AF-A0A133U7V9-F1-model_v4.pdb
------------------------------------------------------MDAVISGMRETARKLENHEEEALKHVKNLVKKHPLWNWLAGVTGMGPALSGGLIAWTYDMRRFDTPSAYKKYVGLAPG------mgkkqgqdHRYRHDFKTHVLKIAEQFRRQGKQYRMLYEQFSKKHLERLTLRKLAQTFLIHTYDVWRRIsrspdaekHRYLitn
>AF-A0A7C6B5Z3-F1-model_v4.pdb
-----------melnagvlfkvevsdmeedtdvfeetkeekk-------------PPILQPLLKHYNDLVQTEENLKRQITELIKKELIYKYLKHIKGIGPILAANLIALID-VSKFKNPSKLWAYTGLSAEHYViVKSEYVKEPMKLYNKKLKVAMWKVAQAFIKTDGNYRILYDEFKEQHANYMAMRKVEKIFLANLWSVWRHQdvpkpyvvEKLGHen
>AF-A0A2V4H1R9-F1-model_v4.pdb
---------------------------------------mkd---------kvppDPAIDPILKYFMDLKNTEENLSRSIVPWVAKMPIYEYLKHIKGIGPILSANLIAMLTPIDRFPKPSMLVAYAGLAGQFYRMVKSVLEKSIMRFQNTRLKATLFKVATSFEKLSAQYRALYEAKKAEHARMMALRYVEKRFLVNLHVVWMRGpyeatlpnHTIEsed
>AF-A0A842X971-F1-model_v4.pdb
---------------------------mneeeieeeekevkQ--------eklptPPEIALLVQYAREMIRTEKNIAKELESRVKDLPIYKYLSKITGIGPIFSAGLIAHLTPIDRFATISKLWAYTGLTTEYYKiRKTEHIKGVPKFINKNLRTLMYKIARSFEFQYRRLYVIQKERYLAHARNMAFRYIEKRFLANLWIVWRTFysirilghTGYElhe
>AF-A0A0F9GR99-F1-model_v4.pdb
HRPACPPALLKIVHYAQLAEAAQKMRTGSQLRVSAYERDRG---------------iVLDD-SELIEQLAKLESGSTRYLKRALQGYPLGLWLLSIKGLGGILAGKLLKRLGDLHRFPTVGALWRYCGLDG------------NQWRHYSPQLLAILVGIADQFVRHTPGYREAYDERFEAHIEARTKRYTVKRFLIDLWVEGTK--------------ee
>AF-A0A6M3LC29-F1-model_v4.pdb
TQLIAAS--SPLNIYVSTYEAAQDVRLETMNRIRCWLRDTHP----------------PNDMRDMVAHVSELEKAASRALRREVRKHPLWPWLAPIRGMGEVLAGRLLHRLGDIYRFPSPAHLWSYCGLDG------------PGWKPHSWKLTSVCYLIAESFQKQYRDIYDARKAYEVTHINNKARRYTVKAFLKDLWREANGY-------tneteeiv
>AF-X1DPZ2-F1-model_v4.pdb
---------------------------------------------------ALGD--KALDLHELVGVVVKLERDVAKALRECVNNHPLWTWMRDVVGLGEVLSGQLIILIHDIERFPNPSSLWKYAGFDPVD---------GKARRKWNHKLKSTCYNVVDSMVKNKSDYRPLYDQFKAQWIENRTRRKVAKRFLLDLFLKWYELKyviailgHTEIPse
>AF-A0A1V5LXU2-F1-model_v4.pdb
dPKPRK--HPHLWQSYLWWDELMQMRKRHTLRLSAAERGK--------------snyDAQFEIDVMDALDALVNTAAKTMASYGRAAGVWDWLVAIKGIGDHTAAKIIALIDDPAKFATVSKLWRFSGYGLKD---------GQIDRPYNRRLKSELFLMAESFVKQTPTYVTIYYEEKERHLDYRAKRKVVKVLLQHLWVVWREApyvhdvlhHTHYIta
>AF-A0A075G3P1-F1-model_v4.pdb
gIEPR---LSEMKRLVTLHHRTQQAKIAIDNQVRGFSRIE---------------lLVPRFMEDLSDTLTKQEKGYVKEIKKLLDSYPIWNWLKEIRGISHITAGKLIAYID-IDKTPGVANLWAYAGQT-------------PDSKNWNSTLKAVCYQIADLFVKSTPKYRKIYDDEKERHAHRRAMRKSVKEFLKDLYLEWKGE-----krkpfklrsk
>AF-X0TI51-F1-model_v4.pdb
iEHGISPAVSELRFHLVHYERVQQLRIMISNNITAYSRIEM---------------vVPEELQEKQKEFEKLEKAYAKTVVGAVKGSPHRDWLLSIKGIGELLAAKLLAVID-PEKMPMVASLWHFAGYAPE------dvkrkgkkSAWNQGLKKAIYQIGDSFIKQTPKYRKVYDVEKARHADMRARRKMVKEFMKDLWVEWKEGG-----------ggt
>AF-A0A0F9HJH2-F1-model_v4.pdb
etSEAPAAINHLKVAARTHEDAVKSVRRAKQRN---------------------------dDDMSIAVLEHTKDKLGRVLEGHLQSHPIWDFLEPLKGVRGPQMAMVIAEIGSPWRFPGVRSFMRYCNIAPDEK-------TKRVPRRWNHRIKGSVIGIAAQIIRHREPYRTIYDEAKARKTETVAKYIALRALMGDLLIALKRCpledalpgvyipnpr
>AF-A0A0F9AGT7-F1-model_v4.pdb
sFPFVDAETAHLAYVVTWWRRYFKLVQGAKAAE---------------------------rPKAEIDGLAKLEARTRRATQKALKAHPLWPWLEQFPGVRGTYTAYIVQLIKDPRRFTGVRSLWHYLGLHVID---------GRRARDWVTEAPGILLGIADQIILRQEPYRSRYDHEKERQLHTIARTIALKAFVGDLLIAWKLL--------------g
>AF-A0A6H1Z8N6-F1-model_v4.pdb
--MRNEMIIKELSYMVRTYDGLNKLIVSTKNRLTSFFP--VV--------------------DSTLNGLEQVKGRLERSIGKHLVYWDIWNWLTNVPGIGHYYGGKLILLYYYeRDFPRISSWNHFLGMHNTAHHK-ACRKIYLKPMDWSSAGRTLAYLIAESFVKASGSYRDYYDSRRELHKYNMAKNETVKLFLSHFWQVARTIDivakdpvHNKIlnq
>AF-A0A0F9MQ43-F1-model_v4.pdb
-miTEKAVITNLNYLCKTYDGISRLVASTKNRLQAIN------dirpkrgldpkenaerienmNPLSLMEWTKDKISRNISKELKNWDIWTWLEDVPGIGPFIAGNLILFYYYfKDFARVSGWWHYLGMHVDPD--------GKKPMDWSTKGRTIGYQIGDQFNRQPHHYKAHLLKMKAKHIHNAAKNEAAKLFLSHFWHVARTLEpyikqveGHTVIrv
>AF-A0A091G1W5-F1-model_v4.pdb
KEFDFERIIQNLNFQLKAYDGVTQLIAKIKQRSIGLP--------------------------TGLKGLLTVKGRYGRDIEKELPQFDIWEWMKDIPGIGPILAAKLIIHFNsqRDFPTISKWWAFMGRHTVD---------GNMPKNWSTPGRTLGFHIGDQFNRQKHPYKAFMLSRKAKHVHNAARNEAVKLFLSHFWHVSRTL--agkpvsdpySGVI
>AF-A0A6M3KKC6-F1-model_v4.pdb
tYGGVEFVITYLNYKSRTYDGLNKLLVASKNRLAGCGI------------------------DDIIPGLEGIKGKIVRSIEKDLGYWRIWTWLKGVPGIGPDTASKLILWWNemRDFPTISKWWAFMGVHCDEN--------GVKPKNWSSKKRTLAHLIGEQFNRWTHKYAKFLLAQKEKHILNAAQNEAVKLFLAHFWTVARTLyagtimghTDIIywd
>MGYP005819270371.pdb
MVDDGNKDFEQLRYLVESYYDIQDVRVRTGNRTFQLTQKGI--------dtEQERTTKGKVSETYAESLKRIESTIQKQIEVILKSVPLWTYLKDIRGIGPVLAGGVIGYIYsiERFPNISKLHAYAGLHVVN---------GKAPKNWNSKFRTLSWKIGQSFMKQPEFYRDLYSKEKVKHLDARVRRKVVKLFLSHVWLKWRESmtkmggeHTGLIerk
>AF-A0A7C7VJD8-F1-model_v4.pdb
kVRDQTATLDYLKILVRAYYDIQGQRERSEHRLKYVK-----------------NPIDVEFLQDIVRRCKKQEKDLKKEIERTLEEFPVWTYLSKIRGYGPILAGGEIAETYPISRFDSPSKLWAYHGVSVGYVLVELIEEHTEIPRNWNTFLQTHVFRTGSCFRRDNGFYKQLYFKIKDEHINQMALRKTVKIFLQHYWVVARILyiiehgghANYIfsn
>AF-A0A370LRB3-F1-model_v4.pdb
EMKLE----PPLSSYYAIFKDYQEVRIRTGNRLYSD---------------------RTDAMEEFFKIVKKGEHELKKAVDKELENHPVYTWLQHIKGIGPVVAGGLISLIGDIDRFDSVSKLWAYAGYSVDN---------GKVQKNWKNKIRTHCYNIVDSFIKQTSVYRELYDAEKARHAHNRAVRKVAKVFLQHYWVVSRELwilehgghVDYIckp
>AF-X1MPW1-F1-model_v4.pdb
kpvlSEPEYAICRNLVKQFYETQEARKGMRSAKNMIERDYM-------EDYPEFD---TEPQERIVKHVEQLENEIKNELASHVETLRIYAWLSRIEGIGPITSIGLLSGLAKGPEW-----FNNPS------------------------kIHRIC--GLAT-------VDWCkkqkeLLLiqvaeKRRR------------------glpihynPFLKT
>AF-A0A842ZV35-F1-model_v4.pdb
epilSEPETAMCRNLVVQFYEIQEIRKGMNSAKDNIER-----------------nfDTKPQESIIKLVENLEAKIKDELGLHISKLRIYAWLNLIEGIGPIISAGLISGLQDPAKFTNPSKMNRFCGLAPVDWCKKCPAIIQVAEKHYVPFMKTLLTKTGYGFIMHKGYYRNWYDKFRAEHRLARARRKTAKLFIQHFWNAWRRANyvlktggHNYIast
>AF-A0A7J4RW13-F1-model_v4.pdb
yqepqLIPLPIMRGLVEIFYDFQGQRIATFNNVLMNCERNGI----------------------LIEEAKTFENKIKKRLDSEVVNYKIYDYLQHIQGIGSILSAGLIANIGDISKFDTISKLWMYAGLGFNKFCPEHKTTPIIQKRNWSPRLRVLCWKLGSSFVKQKAGYRRIYESFRRDHMYNRAVRKTVKIFMSHLWITWREMEyvekvlgHDIIkdr
>AF-A0A381SLN6-F1-model_v4.pdb
lteppAIPLTVLRILVEMYYDFQNTRIRTGNRAAMNLKRNGI------------------GVETLFNTSKKFERDIIKIISRDLKHRRIFTYLQNIKGISVILSAGLIAWLMTPANYENVSKVWQNAGLGSNEICTCDWLVKHMTQRNWNPKLKTLMWKVGGSFVLQKVMYRAVYNEKRLKHLFEMCKRETTKLFLQNLWLVWRIMfpPVVDIPYWvdead
>AF-A0A3D5RY53-F1-model_v4.pdb
ptdpiPIPFPVLRTLVEMYYDFQNTRIRTSNRTQMNFERNVI-------------------vTDLFKDAESFEKNIEKLLKADLSNRPIYRYLSLIKGIGPVISAGLIAWIGDPGKYATTSKLWQNAGYGMNKFCSECKALVVAPQQNWNPKFKTLGWKIGSSFIKQKAWYRAIYDKERAKHHFEAAKRHTVKQFLNHLWMVWRTMipPIVDKPDIenesd
>AF-A0A497M0M6-F1-model_v4.pdb
imslNEEVKERIRTLVEVYYDVQDVRIRTFNRLRQFG--------------------RIEGV--DPHHLKKLEAEIRQYIWNEIKDLPIVEFLKNIRGIGPVLAGGLITFF-DVNKADRPSGFWHYAGLHVVN---------GKAPKDYNPRAKVLCWKLGRSFLLFTPFYSEIYERARQEHIHLRAMRKMVKRFLCDFWVVWRRLEypvaklkHHDIsks
>AF-A0A147JVV0-F1-model_v4.pdb
-----------MRQLVEIFYDVQDVRIRSFNRLRQVG--------------------EVKGV--NPNALKKLEREIKTYILSWVKQQPIYAFLCRIRGIGPILSAGIISWL-DPARADHPSSFWKFCGLHVEG---------GRAVKGFSVEMRTFAWKIADSFVKKTPVYRRIYDEAKVRHIDYRARRKMVKRFLADLWAKWREIEtepyaigILGHgnp
>AF-A0A497M8N1-F1-model_v4.pdb
-------MERQIRFLVENYYDIQKLRVETFNRIVAYVKSHST--------------KEISDLVWFHNTLHETEKQLKKRLDAWSKHHKIRLYLRHIKGIGPILSSALIAWLQPISRFPNISKLWAYCGLSPTKRQKG-------krLNYNPRLKTLMWKIATSFEKQKPQYRRLYDKQKAYhIRNMTLRYVVKRFLADLWITWRKLemPKTD-------en
>AF-A0A7C4P0A8-F1-model_v4.pdb
-----MTSKNDIRYLIENYYDIQKLRVETFNRIVSYVKE---efvekyvvngkieLEEIENLLWFYKKLYETEKGLYKILDAWSKEHPLRTFLNYVKGIGPVLSSGIIAWLGDILKAEHVSNIWSYCGLTPN------serrrgekLNYNPKLKTFCWKIGQSFIKFKCFGRKLYDIFKEEhIHNYARRKVVKLFIASVWEVWRKMpiqilghsKTKIigd
>AF-A0A497T4B9-F1-model_v4.pdb
------------------------------------------RSESthFLNASSLLREIEDLIWFHNKLYETERELYGRIDRWSREHPLRKFLNKVKGIGPILASGLIAWLCNILKANYVSQIWGYCGLAPNERKRG-------ekLSYNPHLKTFCWKIGQSFIKFPCFGRKLYEAFRKDHCHNWARRKVVKLFIASVWEMWREMitPEKWvekkgeqrg
>AF-A0A662FI02-F1-model_v4.pdb
------MKYYEIRQLIENFYDIQKIRVETFNRLVC-------ginetqsrlaTIFSD-VENLVWFHNKLYETEKELQKRLDFWSKEHPLRKFLNYVKGIGGILSSGLIAWLGQILKAEYCSQIWSYCGLTPE------skrkkgkkVKYNPKLKTFCWKIGQSFIKFKCFGRELYLKFKEDHIHNYARRKVVKIFIACLWEKWRKIpypieilnHKHIIkk
>AF-A0A256ZQC9-F1-model_v4.pdb
--mDKETKQDLVAILVDTYYGWQEPRKAFYNSARNLVRRKIE--------ELDEERKYLDGFIDSGKALKEQEKKVQSLMEDFLTGFPEWTWLQDIRGISRVLAVNLIRYFD-INRAKHVSSFWKVAGLHVVD---------GVSPRDYNPAARTLMWKVADSFIKQTEPYRGVYDVEKERHAHNRALRYMEKLFLRDYYLKLCEIevdepysarfheakr
>AF-A0A0F9SRG3-F1-model_v4.pdb
----MEQKHEVLRIWAESLYDHQDVRLRSHNRVRNLIRRKLL-------KLLSADHSFLTKSLELAQNEHQVEKDYEKELRPLIEAEPIWMWLQYVNGISTRNTTRLLKHFGYCERFDTISKLWAYSGLKVQD---------GHAVMGYNLKIKTAMVVIGDCLIKSNKSYKKIYDTYKKRHSARMAQRKMVKIFLAHYWLKCRELyavdkmkhTTNIdkq
>AF-A0A497RTE8-F1-model_v4.pdb
kqtiSEANRRLLGLAVNAYYDCQAIRKASMNRLRAIVM-SKL--------fSDEEREYIAEQLDLYTLSRSIEQSRRKALIRLIRDEPIWSFLEGVKGISAILCASLLKEFGYCETYRQISSLWRISGLHVIN---------GKAPKDWNPRLRVLAWRIGDSMIQRTPYYRDIYDLEKERHADLRARRKMVKIFLAHYWYVCRKIMWELPSSYSG-----
>AF-A0A0S8IZH6-F1-model_v4.pdb
kdkNDDISYALTKLTNDAYYGYQGVRIAQQNRIRDIVRRKTE------kNKITNEKQHIQKLFELSKETKKIEQKYKKMMEECLKYEKIYNWLKKLKGIGTVLSSNLLKNFGYCEGYPHVSSLWRHCGLDPE-----------GAQPHYNPKLKTLAWKIADSFFMKTPVYRSLYDQYLARHACFRSRRRMVKIFLAHYWSIARRMyaidkipgHSTYVkg
>AF-A0A497HFV0-F1-model_v4.pdb
TASDDKMLRLAGRIVAGAYYDYQEVRKAMMNRIRDIVRKKAE-------DELTKEYKYMVKVFNLAVEAKKMENNYKKTMQDYISSEIIYRFLQHIRGVSVILSANLIKEFGYCEKYKYVSSLWKHCGFDVQN---------GVSPRKYSPRKKTLGWKIADCMIKHTPLYYDLYLKYKQKHAHARAKRYIAKIFFEHYFVACKEL--------sgqdite
>MGYP001567469781.pdb
---MNSLISELGRVVAEGFYDHQHVRIAEMNRVRDVLRKKNg-------GKLMDERDYINNILTLHVEALKNEYKYEKLMSVFVSQEKAYTFLKHVRGIGMILSANIIKNFGYCEKYNHVSSLWKHCGLHVVA---------GHAIKDFNPKLRTLCWKIGDSFVKSRSPYRQFYDSEKVRHAELRSRRKMVKIFLQHYYVISRSLinPFEFKMKM----p
>AF-A0A0F9HBW2-F1-model_v4.pdb
----MSSVKLIGRIIANTYYDFQQVRIRSMNRIRDIIRKKIE-------eipKNEHDYMIKCWNLMKEGKNIENRYKSAMLNYVSEEIVYNFLNKIRGIGPVLSANLIKEFGDCSNYDNVSRIWAHTGNSVIN---------GIAPKSYNPKLRTMTWKISDSLLKQKGYYRQIYDTEKEKHAHNRALRKMRKIFLDHFWHASRELitWKKA-isregsgs
>AF-A0A0F8Z443-F1-model_v4.pdb
----MDLKQVIMRLSALGYEEIQDVRKKLMNQVRDILRKKDQ-------GKILEEGHYLEDIFIQLPLISQLEREYSKKMEKLVKTEMIYTFLLHVRGIGKLLSAKLIKAFGDCSQYDTVSKLWAHCGQSVIN---------GKAPKNYNPDLKTLVWIISDCLMKSNGFYREIYNTEKEKHAHNRALRKMRKIFLDHFWFASRELitWRKAerenellke
>AF-A0A0F9UCN5-F1-model_v4.pdb
----MNLKRVLLRLHAVEYESIQNVRKIFMNQIRDILRKIDM-------gRVTPeGAYISKFFVTIPTVKTLEREFKKSLGKLVKDEAIYIFLDKIRGIDKVISAKLVKEIGYCDVPDTVSKLWAYAGQSVVN---------GVAQKNYNPRLKSLVWMVSKGLLIHNGYYRQIYDTEKEKHAHNRALRKMRKIFLDHYWHCAREIitWRKApkekaienk
>AF-A0A1E7IDL1-F1-model_v4.pdb
klkdiPPTSEYMTILSRTFYAIQKQRIEAGNRIAMNVRDQR-----------lTEDEAALLNAHLKVGLHAIEKNVKRDMSRVLEPIPIYRWFSKIRGVGPLLAGAIIGEIGTIDRFEHISNLWSWAGFGIHD---------GVADRHWNPVMKNIGWKTGKSFIKLGGYFRMAYEQFKLEHVDNRANRRNIKLFLGLTWMKWRELvyPAEVkkaeepleq
>AF-A0A0F9L3I0-F1-model_v4.pdb
---MDRASMEYVKVVVRRLYDAQKLRIQSDLRMQRLIRDEI-----------vLKENAEKTFKKAFELETQIEHEYEKIIWREIKGMPIIDWLIRIRGIGPRLGGLLVANILDIERFATVSKLWAYCGLHVID---------GKAAKNWSQELKTTAWKIGQSFLKVGGPYRELYDTYRQYRIHNMATRRTVKIFLSHLWQVWREIidPWKMieveatkva
>AF-A0A0F9SFC2-F1-model_v4.pdb
-mdSRTSKANELKLTVNTMYQIQQTRIALGLRIQTAEKNGW-----------vASEFAQKLMDGTAKHYQDAENEVAREMTAMIQSYRIWSWFIDIKGVGPRYAGLLISKLCGIICFETISSVWAYCGLHTVD---------GKAAKNWSSKLKATAFLIGSQFCKTSSAYRPVFDNFRAKHRHNHSIRLTAKVFLGHVWTVQRALipPLRNpdFCLEfik
>AF-A0A1V5D1N2-F1-model_v4.pdb
---mNQEQATEVKVFTRLLYEIQKTRIEISNRLLAKEREG---------------qIITKRMRSVYEHLETLEKKTEGVLKEIVDATPIWAWMKDRKGIGAKMAGSLIAEILDISKFDTVSSLWAYFGLTSQYVLtIIERVEGKAPKLFNSRGKTLAWKIGQQFLKQGDVYRQIYYKQKQKHAHNRALRKMVKIFLSHLWVEWRTIlpvrepyaMEYLars
>AF-A0A6M3MDG6-F1-model_v4.pdb
-------------------------------------------------------MENM-PYIEIFADLEPMEARITKLLANKLKHIPIWTFLSKVKGVGPRLAGYVIGKTMGIEAFDNISKYWAYWGLGVED---------GHAPRRYDPVKRSKMWNISEQFVIQGTRYRADYDRYKKRHIHNMSKIYAVKQFIKDLWLAWRILidvlghekKDKPple
>AF-A0A2J6XN30-F1-model_v4.pdb
--mpSLSTYLEIRRITDILYDVQKVRLATENRLRTL------------------PKKT-YGVY--PEALERMEEELTKRLEVLLQDVPVWTYLSGIKGVGPRIAGSIIGRIQGIAAFPNVSKFWKYFGVHVED---------GHAPRGVNTFLKMTVLKLADSLIRTGSPYERLYRKMREEHIDAMARRYMVKEFLKDLWINWRRIyiewkdpkGVKE---
>AF-A0A497FKI7-F1-model_v4.pdb
------MNPYELDQIFRTYIDIQNQRKELENRAYnghmVTVEcmaKAEV--REYR--PPKIIKDIVAELKEQEKKLVAAMFEYVKDDPIWQWLQYVKGIGPTHAAYLLSVI-RTKDFEYPTKLWAYFGLYPIAVCEDCKAMKPKLPTGFDPTRRARMYVITMSLVMAGGVYGRVFSRWLINKR--TAWVRLAKLFLAHLYEVDRRIipPLIDLIREsekka
>AF-A0A497RLG5-F1-model_v4.pdb
RRMSEMIERMRITAVLRTYYDLQETRISVENRVNT--REFIygekTIHI--IEIE--PNPILEETYKDLLKREKSLIPVMYEQIKDHPLWFYLAHIQGIGVVLGTFLITYLH-PARFRTVSSMWKYCGLHVEFYCPNTLLI-VRAPKEWNPFARAMCWRIGETFAKTGKFYKALYYEFKQRHLREDAKRRVVKVFLAHYWEYGREIipPVLDLWDWvkpak
>AF-A0A662UZ84-F1-model_v4.pdb
-----mGEETHIKTMIKLYYDIQKLRVAVNNRVK-VTEFnhmrcplcgapaevvkvtpPALLGTILGELRDIEKGIYAYLYQYVSRHPLWTYLKYVKGIGPVLAAGLITVLN-PAKFETVSKMWKYAGLHVEFACPHMMLV-GRAPRSWNPTARRLCWLIGRSFQMTGGVYKGFYKKFLEEHHIAHARRVTTKLFLSHYYCIGREMMyivelrpHEYIPeg
>AF-A0A2K2VEP0-F1-model_v4.pdb
vYEAEEIERVVIKRIIKTLYDLQDIRLRLELRT--KVTK---cpnNHLIPiVSVE--SPKIIQESLQLIEEKEKEIRRRLAQFVKDQILYRYLSKIRGVGEVVSAFLITYLD-PSRFDKVSGMWKYCGLHVVN---------GKAPRDFNPFARVMMWRLGEAFRMQGRSYRYIYELSLQEHHINHARRVTVKLFLSHFYEVSRALLglprripypliqnr
>AF-A0A2K2VFA5-F1-model_v4.pdb
iptfTREEEFLIRLRIRQYYDIQKLRIASEARL-RNKFhWIPcgsRVQV--VELM--IPESFKKIHEELVSWEKAFYNELYALIKNHPLWTYLSMIKGIGPVLAAWLITDLN-PARFQKVSSMWKYCGLHVVD---------GKAPRDFNPFARTMAWKIGESFRKTGGVYRFFYEKSFEEL------------------------------vkhpdwtra
>AF-A0A2K2VAR9-F1-model_v4.pdb
MLSAYTEEEFLIRLRIRQYYDIQKLRIASEARL--RNRYknhkcpkcgssvqlvelmiPESFKKIYEELVSWEKAFYNELYTLVKNHPLWTYLSMIKGIGPVLAAWLITDLN-PARFPKVSSMWKYCGLHVVD---------GKAPRDFNPFARVMAWKIGESFRKTGGVYRFLYEKSFEEHHINHARRVTVKLFLAHYYEAGRRIkpypiekwPEKYIek
>AF-A0A0B5KUL2-F1-model_v4.pdb
MNEDLRQLDRQIRKAFLRYREIQHQRTRLERIHYP------------ppqvSDTNLLKQgYSPAYFWELVEMENDMLPEFAELAAQHPLWEHFRWISGITTLMVVRYVARGGDVTRCPRVTNYWKGLdgsvPRRIRGRTK--vkrrlpamphvTEVGELLRKAILTSRGMLRDIYDREKPQLALWAHKHGLRIALKILDFCAWKAWisFGDLpfarieepa
>AF-A0A497N137-F1-model_v4.pdb
dSVTQHHNVELLAELVKTYDDIQKVRIAVGNRT-VPRC-RLL---------yweTKVH-PIVLQIHKSLLSDEKAITKFLKDWVEDLPIWQWLKHVKGVGAVLTAKLIAYSGDIRRFSTVGKYWAYFGQAPG------qvrrkgekANYSPVRKAFAWNLSESLIKAGGIYAEIYRIRAEYHARNRARRYVRKLFLQHFYAKSKEL---lglpydlpEIIG
>AF-A0A3M1VGY1-F1-model_v4.pdb
ILPMeELPAYRLGAEVWDEGVVRKTHS-RCNL--------------------------ylgwrpQCGE--LAPEYYERVLPELLKQHPVYRDLAFIGTLDPLYAARVVGSILDPRWFVRTAALRNYMGLLP------------SAFLqnRYWRAYCALRSWYGvwKPENFLYRRARRY---ADGKMGLVRATQAFLAYLTRAWLDRlFDPRLPQEslqqeg
>AF-A0A0F9GBT1-F1-model_v4.pdb
reDDVEEFDLILNWTVARYEAAQDFRKATDNRSRKMLSRFDL--------------eEPDM-FAAFETFSALEKSEQKTMAYLVQQHPMYERIVGFCGLDDVLAARIIGNLPDLWYFETVSKLWAFFHMDGH------------DWREGSPQLRSLAWNMGRLIMQYGKLVCQERLKYEASHQERKAKVYAVKSFLAYLWEEWRRV--------mpepira
>MGYP005814306353.pdb
GRKDRQ--PSLLGLFAQMYVDTEHLRVAQQVRQTHLQLDG------------sAYYAH-PVFSEAFQHLLSAQTAIDNYMMPLVKTHLCWQFAIHIKGIGPHLLALVMGLIRDITPFTNVSKLWWLCGLAVVD---------GQSLTNYDQRLKSILLRVGGQLLRNAPFTAALYAEYYKQRVHKRAIRKVVKLFIACLWEIWRKAitAQTWheekvtwqk
>AF-A0A7V5YN10-F1-model_v4.pdb
----------------------------------------------------MRLEkVDPPVAAILQDYIAMEEKVKNFLNAAVKKHPVWQWLNQVYGVGALLAAEIIGEFEGIEHFKTVSQMWSFAGLGVEN---------GKAIGRYNVRLKSVLLRLAESLVKRDPGYRRLYEQFKKEVIHRMALRKMVKVFVSHLFEEWRKV--ygleagaayVFEK
>MGYP001588134759.pdb
mTTTIEAIASDLAYAGNLRYFLEKARVATQVHLAHLANAD----------------qDDPLARSVLPDLVAIEDRIEGLIKQAFTDDPWSRVWAHGVGAGRMVLGAVMSRAD-IARLDTVSSMWAHYGLAPGQKREA------gkkIDFDPVGRTWAWRLARQLMMANGAFKTVYDQRKEYHIHNRAVRYMLKRFMACLWLEWRTAyqPQEY------ver
>AF-A0A0F9U186-F1-model_v4.pdb
-------MQTEIASAVKVFEEIEKLRRGCESKLTH-LARN--QNTRlMRQRvESPK-DDAYIKVVLPRLITEEEFYEGQLKKMVEGHPAWEWPSQVKGAGLTTIGRLIGKID-IARLNTASEMWAHCGFGLEAD--------GTRQRSYDAQLQSNCVILGQSLNYAKDSYYEFYLKEKEKHAHNRAFRHMIKLFLSHFWQTWREAisPGEMVkgepvgkr
>AF-A0A497LND1-F1-model_v4.pdb
---------MTLNDLVSLHLKVQKLRVGRELRLIQLYG---V------------RVKD-pVTVSVYEQLLTVENNLGSEIKKRAESHPAWSWLQRVKGCGCENTMKVIGLIDGLAVFSTVSKLWKYAGLHVVD---------GHAPRDWNCELRTMCWRLSRSLIRARGVYYREYLKAKEGHLDNMAGRKMIKLWLAHLWEVTRKAsyvveklgHHYIvga
>AF-A0A0G1YXN2-F1-model_v4.pdb
lERPV----SSVAFWFDHATEQERSRVRVEVRLSHLERQG----------------rTDVDAAELHLLISAVENYVDGRLVEYALQHPTADWWRRMEACQLQTMGKILGHVDGIERFTTPSKLAKYAGLLPQHRSTG-------eeRDSNTDFRTILYRWMQGVLYHDCKYRDRYYAYKLWHLDNMARRWTVKLFLNHLWVVYRQAidPWEMladgdhaae
>AF-X1RFT1-F1-model_v4.pdb
pekiWAEK-GDLAYWADTALNIEKARVAPQVRLAHLAKTG----------------rTSPDTEEFSELVRKAEIFADERLAALIVSHPTWPWASKILGVGKENYPKVVGLIEGIERLATPSKLWKYEGFNVDPE-------TGEVPKSFNMELRMALYRLGSSLLRAKGVWYYGYEGYRSRHLHMMAMREMLKI-SRYV----------------------
>AF-A0A0F9PXS2-F1-model_v4.pdb
meSKIK---GTLVTLVKAGFEIEKLRVAAQVRES----------------hlerrglydpetqrliiklieaeGYVDGRVEKLLLAHPAYPWFSRVKGVGGENIGKVVGPIEGIERLTTISALWKYSGFDVRN---------GKAPATYNSRLRSMCWRLGSSLLRARGKYYEYYLAQKEKHVHNQALRKMIKLFLACLWLAWREAisPEDMnqrkrkakk
>AF-X1BD66-F1-model_v4.pdb
-------------------LTTQKLRV-------------------------------KQDSdtDELHrlVELEDVNNRIAILIKAHPAYPWFSRVKGVGEENIAKVVGLID-IERADTISALWKFSGRAPEN---------GKAPKSYNSQLRSMTWRLGVSLLKAGSNFATYYIKQKETHVHNRALAKTVKLFLACLWLTWREAisPWEM------vdr
>AF-X1S9D8-F1-model_v4.pdb
-----MTNTKSLTHMVDAAVAVEKLRVASEVRQSHFALKG----------------kQDPETDELHRRLKDLEEYVDGRVADLIKSHPAYPWFNRVKGVGNENIGKVVAPID-IERATTISALWKFTGFSVED---------GIAPRSYNSQLRSMCWRLASSLKRAKGCFYEYYIREKEKHLDAMAVRKMIKLFLACLWLVWREAivPWEM------idr
>AF-X1D4I9-F1-model_v4.pdb
----mTNKLDSLATMVDAALAIEKLRVASEVRQSHLALQN----------------rQDPETDELHQHLNDLEDYVDERVASLIESHPAYDWFSCVKGVGKENIAKVVGLMD-IEKAEHISSLWKFAGFSVEG---------GVAPKEYNSQLRSMCWRLGSSLIRVKGKFYDYYLEEKDKHVHNQAMRKMIKLFLACLWLVWRESeklpvtspyaIGILE
>AF-X1INL8-F1-model_v4.pdb
seiKESI---DLTFLVKTQLSVEKLRVAVQVRNTHLAKQS----------------rrDPDTCELEEQLQKLEKFIDNKVGDYVDLHPAQPWFSRIKGIGRENIAKVVGLI-dLNKVTYVSSLWKWAGMHVVDG--kspqrrggqkIDYNSQLRTMCWRLIRAFCLAQNKYYDWYLKEK--------------------------------ekyqdkflaq
>AF-A0A1F8FDY5-F1-model_v4.pdb
skEPKS-TLPFVVDSLLAVEKTRVRTQVRDSHL-------------------klrnvVDPRTRQILERLNDTEEFVREIVAEELHKHPAYPWFSRIKGIGDENIAKVVGMID-IHKAPTISSLWRYAGMHVVNVEVSPVTR-GYAPRDYNSDLRVMLFRLAGSLLKARGKYAQFYDRHKAKHVHMQAMRKMIKLILSHLWLVWREAigPWEMvqeappatv
>AF-A0A1F6UWD2-F1-model_v4.pdb
pkrTLAQKIGYAAALVDFQIHFEQGLTALKIRNTHLKKNE----------------tPDPETEKFQSEMEKFKEKFLKPVAKILKLHPAHPWFSRVKGIGQENIAKVLCFID-INKAPTISSLWKYAGYAVVD---------GAGERHFNKTLKLMCYRVGTSLIKSHTKFGAFFEKALKQYVHMRAFRRMIKLFLGCLWLYWRQAiqPYEM-----idrd
>AF-A0A662EFS5-F1-model_v4.pdb
-------MERTFLFAAKSLEMAQKMRVMAQVRNAH----------------larqGIKDEVTEWLEEQSREMEEYLNNWIKDQVREHPAYEWFSRVKGVGDLNIGKVLAYID-IEEADTISSLWKYAGYGVTN---------GKGDRCFNRKLKTMCYRLGTSLIRAKGAYYDYYVKEKKRHIDMMARRKMMKLFLAHLWLVWREAvdPWKM------vdr
>AF-X0WTP3-F1-model_v4.pdb
------MDTDGFGALANSLYFIQKARVAAQVRKTHLAKNE----------------eKCPITEEVLEKTHAVEEWLEDKVKTYVKAHPAYDWFSKVKGVGDLNIGKVVSLID-IQKASQVSKLWRFAGMGVLN---------GKAERHYNKILKSMCWRLAKSLIRAKGAYYEFYKEQ-----------------------------------kARLTfti
>AF-A0A523QVC5-F1-model_v4.pdb
------MKNNQAMMLANTLYFIQKARVATQVRQSHLAKNK----------------nKCELTEEIMEKSKDLEDWLNGKLKEQVKAHPAYFWFSKVKGIGDVNIGKVVSLID-IREASMVSKLWRYAGFGVVN---------GRTERHYNKTLKSMCWRLAKGLIRAKGAYYDYYIEQKKRHVDMMAMRKMIKLFLSHLWLKWREArsPDEF-------ig
>MGYP005843856931.pdb
sIAEYQTKRAELKELVYALLMAEKARIAATLHLKRHP--------------------KHELVESWQEITKVREDMLEVSIKEFVPEMPSADWLLSVKGIGPIMASYVLAFFD-LEQP-TCSNWWAYAGLSVEESGL-aRAVRkgqkTSFNPLVRTIAWRIGSQLRQARGFYWKQYERWKAMHVKTRALRKTIKLFLSHAHQKGREAapyiisypnVHEKgk
>MGYP001605636396.pdb
ldvsgPVDRMEIKALVSLYYDVQRFRVGGNNRRKALEKQFS----------------TSERLAVATAHLKSTEEAIAKLIAPVVVADPLAEWPMSQRGVGPILAAALIASGL-DPAIDKPSAWWRFAGVGVVD---------GKNQRGYNMFLNKTLYVLVGSFLKAGNLYADLYRRFKAEHHHLRAMMLTERVFLTHLQQRWREAL--gmppprvpYIHA
>AF-A0A2V9WP52-F1-model_v4.pdb
iiktyeLRSEDIAETVELFYDCQKLRIMHANK-KGSE-------------------pSSPMVQWLGKWLETGEKVIHGKLKEWIEQSPSSRWAYAQAGIGPVLASGLAAHI-DVTKADSISSLWRFAGQDP------------TADRPYNGRLKTLCWKIGESFVKVSAFYGHWYAKFKSDHLHARAKRRAVKLFLAHYWTEGRKAysiailkhDAMIppv
>AF-A0A3A4V593-F1-model_v4.pdb
lteatKFSQNQLRAMVDMYYNLQKLRCGAANKKRAHDQQY-------------dTLFDSILMDVMKDRLFEMELKTGKILETYVKSKPLGQWALSITGLGAITVASLMGHI-DFSSLMYGSNIHSFAGLNPQVWEKG-------qrRPWNARLKTTCWQIGESFKKAFWFYVRLYHNRLIYAIEERSKRYAVKFFLSHYFDVGKSLwiiqhgghSCYIpmk
>AF-A0A3A4VUP5-F1-model_v4.pdb
rvaarAMSREEARMLVDTRLQMQKDRIRARARLRATG-----------------DLKAARSLEWLGNQFELLERRVDLLLGLYVEQHEIGPWLSRVRGVGDILAAGLITAID-IEKCETAGDIYAFAGVPCVG-----qvwekgrrRPWNAALRRLCYNIGESFVNVSGQIYRARKEYEWKHIHRRAKWFAITIFLSHLFTVWYRVpfpervlgHVHILga
>MGYP003656083712.pdb
ikdasKLGQTELRSLVDKYYQMQDDRIRSSAQVRESEASN----------------eSHSALDYLSDQSLYLEKQIQRILTKYVEQKEVGIWLIHNKGIAGVLSAGLLAHID-INKAPTAGHIWNYAGLNPSKWEK-------gqrRPFNAQLKTLCWKIGESFVKVGQEYAKRKLFETERHVHAIAKRWVVKLFLSHLHAVWYEHkapvpyaiahLNHAs
>AF-A0A359MJ54-F1-model_v4.pdb
iqsseTLGDAEVRQLVDIYYKYQEDRIRNNAQVREAE--------------KVNE--PSRVIHYLAEQSHVLEKEIQKVLTYYVKSKDVGRWLIHNVGIAGVLASGLLAHI-DINKAPTVGHIWNYAGLNPSP--------DREWkRPHNAQLKTLCYKIGESFVKVSGAEYKKRKQFEIG----------------------------------------
>AF-A0A382L929-F1-model_v4.pdb
lkagsKLKPSEGRFLVDRYYQLQDDRIKSEGQLRSLYK---G--------ikeavkspaTILEWMHTINMQLEEQIKKALKKFAENNFMGKWAMEQCGIGPVLSAGLLVHL-EIEQAPTAGHLWSYAGFDPREWKKG-------ekRPFNAKLKTLCFKIGESFVKVKGKIYEERKALEMSHIHARARRYAVKMLLSDWHEIGYQDfpvahlghAHVResk
>MGYP006400748341.pdb
reaatTMHPKEARLLVKDYYIMQSNRVRADNQIRSSKALD----------------ePTSILEWSSHNFRELENQVRKVLDSYSSSSKIGEWAKSNTGIGPVIASGLLAHID-LDKARTPGAIFRFAGLDPSMQiADRLNikaasrRPFNANLKRLCWIMGESFIKVGQKYAERKLWEIENEITSRSRRWAVKMFLSHYWDVGYRIAviehggHTKYVdmi
>AF-A0A2E2DUY1-F1-model_v4.pdb
rnlarSATTQVARYLIDNFYVAQHNRIRAQNQIRSCN----------------eDLESAELLSLNLKNFRYAENQIAKILDEYSAAQELGQWARSIHGIGPVLSAGLLAHID-LDIAKTPAAIWRFAGLDPVEWKKG-------qrRPWNATLKTLCFKIASSFEKVQGHMMVERKNYETEQIRARAFRWVEKLFLSHYFQVGYEIwviaigghQDFIsps
>AF-A0A2D6X790-F1-model_v4.pdb
rskapSMSREEVRFLVDSYYRVQKDRIRTNHQYNALVT----------------egrDHEALTWFLENNELLEKGVESLLKSFADGNLVTQWSQSIVGIGPIISAGLYAHID-MDRAETAGAIWRYAGLDPTLrhVAVIASnalskRPWNGALKTLCWKIGNSFEKTKDVYGKILAERREYHLRARSLRYATKIFLSHWHQVAYEIhgrkapapfvISILG
>MGYP006427959125.pdb
rskivNLGQEEIKYIIGTYYDMQDSRIRANNQSKALNTRE----------------kPNELLSWLRDCDHLIENEIKKTMEHYVKYFEIGNWLNNITGIGPVISAGLIAFV-DFEKAKTAGNIFRLADLDPSITYQIKKlrkelskPHFNPRFKQICFQIGESVNKQHDLYGKLMQIRKEWYIHACSKQWTTKMFLSHFHEVGYRLPPFFkkCLSSVGlle
>AF-A0A2D6X018-F1-model_v4.pdb
iaadMASK-DEIRFLVDSFYQIQNMRIRTANQIRSLQ-------------gSGID---NDVIQWFGDYNELVEEDLDKILQYWAEGQKLGQWCLSIHGIGHRITASLMAYID-IEKAPTVGHIWRYAGLDPTNeiikIANLkglakRPYNANLKKLCYKISDQIHRQVNIYGPLFLDRKAYEIQNRSRRWIVKLFLSHYHHVAYNLypfahlghGTVIpme
>AF-A0A5N9H5B2-F1-model_v4.pdb
avkkGLVGKDEIRFLVDAFYQLQGDRIRTTNQLRS---------------lkdRNLE-SAIINWFANYQDQSERNLAKILSIYVDSQELGQWLSSILGIGPLISAGLMAYID-IEKAPTVGHIWRYAGLDPSiNRRLaslakgiskRPYNATLKTLCFKISDQLVRQVNYYAPLFLERKAKEIQMRSRRWLVKLFLSHYHHVAYTLpyafshlgHGHVVip
>AF-A0A2D7UJH8-F1-model_v4.pdb
kksssTLKKPEVRFLVDAYYRMQEKRIQYASQIRTMKEFG----------------ePHELLTWFFEQAHTLEKQIAGALDAYSMSNTVGQWMRSIPGIGPVIAAGFMAHL-EIAPINYAGQWHTFAGLNPIQWEKK-------trRPWNTALKTLCYKLGESFVKVQDFYGQIFVERKTQHIHARARRYVAKLFLFHLHQVMWEVtppqqaffadsDNII
>AF-A0A0F9BVV3-F1-model_v4.pdb
raaaaTLTDREARYLVDAYYLIQNNRIGADAQVRSMTADG----------------ePVALLLWLGEQMQTLENQVKVALDKYSAAHPVGKWARSVVGVGPVIGAGLLAHID-IRKAPTAGHIFSFAGLNPMEWNK-------gekRPWNADLKVLCWKLGESFIKVQDVYGHLYVQRKAEhINARARRWAVKIFLSNLHEVWYEQ----hygepapapyp
>AF-A0A0F9EQA0-F1-model_v4.pdb
rtaatTMSATEARFLVDGYYLIQENRIRADAQVRSMLADG----------------ePVDLLLWLGEQMRALESQVKAGLDKYSAAHPVGEWARSVTGVGPVIAAGLLAHID-IEKAPTVGHIFSFAGLNPTKWEK-------gqkRPWNAQLKTLCWKLGESFVKVQDVYGTLYAQRKVAHIHARAKRWAVKIFLSNLHEVWYELypfahlghVHKIkvq
>MGYP004447355667.pdb
reaaaTLSDNEARFLVGSYHNMQESRIRASNQIRALG-----------------NSEPHTTLTWLSQQALILEKNVGRALDAYSEADPIGAVIREVVGIGPVIAAGLRAHL-DITKAPTASAFWRFAGLDPSTWEK-------gqkRPWNAELKTLCWQIGQSFQKFGALYKERKAHEVARHVDARARRWVVKLFLSHLHAVWYEHvpyiiaqDPRHThdm
>MGYP001574719521.pdb
kaaaaTLTATEARYLVDYYYTMQENRKRADNQVRALG---------------EAVE-PHSIILWLATNTDTLERNIRSALLSYSTHNPVGAWAMSIRGIGPVIAAGLLAHID-ITKAPTVGHIWRFAGLDPTKWAK-------gqkRPWNAQLKTLCWKIGESFVKQSRVYKERKQLETELRIHLRAQRYTVKLFLAHLHCVWYYV-eynrlppkpyVLEH
>MGYP006266362661.pdb
rataaELGRDEARGLVKLYYDLQKHRMAVRSQERELVAVG----------------kSAEIFDHFALQLATLEKEMQGVLDVYSTSTPVGAWSRSVLGIGPVIAAGLMAHID-ITKAPTAGHIWRFAGLDPTKWAK-------gqkRPWNHDLKVLCWKIGDSFVKFGPIYRERKAFEVARRLDLRARRYATKLFLAHWHEVAYEApapypiahLGHAHKr
>MGYP001017957792.pdb
vsdaaTLSDDEARYLVDAYYMMQEDRKRAHNQARAVEQSA---------dDANSV-SDNKIINWLADQSEMLENQIKRALDKYTEAHDMGSWMRETVGIGPVISAGLLAHID-ITKAPTVGHIWRFAGLDPTKWEK-------gqrRPWNATLKTLCWKAGQSFMKFGQIYKQRKAYEIERQIDARSRRYAVKLFLSHMHGAWYEKplpypiaiLGHAHph
>AF-A0A1A8Y108-F1-model_v4.pdb
vsdaaTLSDDEARYLVDAYYMMQEDRKRAHNQ----------------------svSDNKIINWLADQSQMLEHQVKRALDKYTEAHYMGSWMREVVGIGPVISAGLLAHI-DIEKAPTVGHIWRFAGLDPTKWEK-------gqrRPWNATLKTLCWKAGQSFMKFACYYGAIYRQRKAFqIDARSRRYAVKLFLSHMHGAWYEKpypiailcHAHMIph
>MGYP005853139271.pdb
akaavTMGPAEARFLVDAYYTMQEARKRSTNQL----------------raltesvePHEVITWFSAQNETLENQVKRALGKYAEAHPVGGRVMTVVGIGPVIAAGLLAHID-IKLAPTAGHIWRFAGLDPTKWGK-------gekRPWNADLKTLCWKIGESFVKNKCFYGKLYDTRKAYhIHARAKRYVVKLFLSHLQEVWYRT-eygqappapyVFTH
>MGYP006268934987.pdb
knkikTLTKNEVRYIVDYYYMIQENRKRNSNQVTAFGKDN----------------ePHDLFKFLNDQTMVLENQIKRSMDYWTDSFTVAKILKKVFGIGPVITAGLVAHID-MKKAKTAGAIWRYAGLDPTKWEK-------gqkRPWNASLKTLCWKIGQSFMKFKCFYGKLYREHKEHHIDAMARRWVVKLFLSNVHELWCKVhhiIQPDekkedkna
>MGYP006268298043.pdb
inmavDLDTNATRLLVDAYYTLQENRMAFAAQARELEKQD----------------sPHELVAYLSTQIQILEKSLKRPLESFANSTVPGQWALDQYGIGPVLAAGLLAHID-ITKAPTAGSIWRYAGLDPTTWEK-------gqkRPFNAELKTLCWKIGQSFMKFECFYGQLYKQDKARQIDAQARRFAVKIFLSHYHAVAYQA-hhgtpaprpYIIAH
>MGYP001580899117.pdb
ksaaaTLSDDEARYLVDTYYQMQDNRIRADGQIRAMNAAS-----------EQSE--PHLTLDWLSANAATLERNIKSALDAYSDSHMVGRWSKGIVGIGPVLAAGLLAN-IDLMQIETVGHIWRFAGLDPTSWQK-------gqkRPWNASLKTLQWKIGESFVKVSGVYGHLYLERKQKHIHARAKRWAVKIFLSHWHAVAYRDpkpyiltqPHHTHDf
>AF-A0A0F8W5T3-F1-model_v4.pdb
resavTLGEAQARFLVDSYYAMQKQRIRANNQNIALCK----------------lsePHAVIDWLMKQSRRLENQVKSTLAIYAESHPVGRWLLAVRGIGPVLSAGLLAHI-DIRKCPTVGHIWAFAGLDPTTWDK-------gekRPWNASLKTLCWKVGESFVMTKGVYGALYDQRKEYHIHMRAKRYAAKQFLSDLHAYWYKHypiailghAHKR---
>MGYP003672043283.pdb
knaavTLGDDEARFLVDAYYQMQANRITADSQIRSVEKS------------ETPE--PHAVLSWLSDQNTTLENQIKGALDRYSQAHLVGGWLRGVDGIGPVISAGLLAHID-ITRAPTVGHIWSFAGLNPTVWEK-------gtkRPWNATLKTLCWKVGESFVKVCAYYGHVYKQRKEAhIHARAKRYAVKLFLAHLHEVWYTKpkpypiailGHAHqs
>MGYP006270384033.pdb
knaaiTLGKAEARFLVDAYYQLQDNRIRSDGQVRSMSK----------------dgEPHATLQWLADMNRTLEESIKSALDAYSGSDPVGQWMREQKGIGPVIAAGFLAHL-DITKAETAGAFWSFAGLDPRTWDK-------gqkRPWNASLKVLCWKLGESFVKVSAFYGRLYKERKLIHIHARAKRYAIKLFLAHLHHKMYTEplpyaigilHHAHYq
>A0A1B1IUH6.pdb
rsaaaNLGPEEARFLVDMYYQMQDVRIRFSHQKR---------------qtevHSEP-NRVITWGLTNIRRVEGDIKRALGSFAEAYSVGRWCMSNFGIGPVISAGLLAHL-DIRNTPTVGKWWRFAGMDPSkeDAKRMlekylaarPWNADLKTLCAKMGECFVKFGHLFQARKALEVERHIHARARRYAVKIFMSHLHHVMYVDiehsdgthTHTIsee
>AF-A0A1G3A7S5-F1-model_v4.pdb
kqasrTLRKQEARWLVDIYYQIQNDRMRSAAQARTCEEAG----------------ePNRLLDWVFESMKRFEGAIRSALGEFAKTYQVGQWMQAQVGIGPVLSAALLAHI-DIRKAPTVGHIWRFAGLDPTKWEK-------gkkRPWNAQLKSICARLGECFVKTRSYYGKLFAQKKATNIHDRARRWAVKLFLSHLHHVMYHE---whekdppapyvf
>MGYP005758738113.pdb
kraseTLNTMEARYLVDTYYQIQDFRKATANQCRSMGE------------------ePHETLTHFQEQFEGIENDIKKALDVYTNSNAVGKWCKSIAGIGPVITAGLLAYID-IEKAPTVGHIWSFAGLDPREWKK-------gekRPFNAGLKTLCWKIGQSFVKVSDVYGHIYKARKEYHIQQRAERYAVKIFLSHLHYVMYKEpfaisilgHAHEIeg
>MGYP001580351047.pdb
rtaaeRLTTTQARYLVDTYYQVQQFRIEAANQARAGAQM----------------aePSDFVAWIARHFIRLEGTIRGALDVWSSQHRPGRWAKSQVGIGPVIAAGLLAHID-ITRAPTAGAIWRFAGLDPTHEhAVTRLtkalarQPWNAKLKVLCWKMAESFVKTSSFYGRLWAERKIKhIHARSERWIAKLFLAHYQHVAYESpyvisilgHAHEpia
>MGYP005812580115.pdb
vktaaTLGRSDACYLVNAYYAMQRQRESAEAQLRRASDTL----------------rPPEVIAWVIEQDRIVEKQIKRALDEWSDTIPAARWAKGIIGVGPMIAASLAAHID-ISRCRTVGQIWRFAGYDPTKWVR-------gtrCPWNRHLKRVCWLAGESFVKTSGFYGRLYLARKRAQIHARAKRWTVKLFLAHYHHVAWVApyvitilgNDGFIak
>AF-A0A2E4N2T1-F1-model_v4.pdb
rdsagLMGRSEARYLVDLYYAIQEQRQRAASQSR----------------------EPSNVTDWLFDQFRILEGDLKKALAVYADSHIPGIWAQSIHGIGPVIAAGLLAH-IDLNPVHTAGGVWRFAGQDPTTWAK-------gkkRPWNAKLKRLCWIIGDSFCKQRDFYGKFYEERKLMRIELRARRYATKLFLAHYHHVAHVDyaiahlnhAHYIpnf
>MGYP001611912326.pdb
keaayIFTAEDARFLVDAYYQVQEGRKAAANQMRSAT-------------------gTNLVVEWMCANLAGLEAKIKTLLGYYADGSVPGRWAQSIVGIGPVIAAGLLAHID-ITKAQTVGHIWRFAGLDPTTWGK-------gekRPWNARLKVLCWKIGQSFVKVSDFYGHLYRERKAYRIDQRAQRWATKLFLAHLHHVMYETpppkpyvieRMGHAa
>MGYP005814344685.pdb
reaaaTLSPHEVRFVVDLYYQLQRNRIASMDQVRKMTES----------------eePHELVSWVGENSRVLETQIKNALDRYSDAHVPGRWAKSIIGIGPVISAGLLAHID-ITRAPTVGHIWRFAGLDPTKWSK-------gqkRPWNARLKVLCWKLGESFKKRYDIYGKVYIERKQNRLDLRAMRYATKLFLAHFHHVWYMSeppkpyiltqPGHTa
>MGYP005815850073.pdb
rqaasTLTVPQARFLVDLYYQWQDDRKSSRAQLRA----------------saeEPEPHGVVTWLANNTERVEKTILYELAKFSNSQRVGLWAQSIMGIGPVLTAGLIAHID-ITRAPTVGHIWSFAGVNPDQRKWEK-----gnkRPFNAKLKVLVWKIGESFVKVSDIYGHVYAERKVLHIHARAKRYAAKLFLAHYHHVAYELkpyvidhLAHAHYmd
>AF-A0A2D6XLH3-F1-model_v4.pdb
gsdpaLMTKDEIRFLVSSYYGVQDLRKLLGNRISALGKQG----------------eAASMFSFVLNGVQITEKNIQGLLAVASGGRQIGQWAESIRGIGPVISAGLLAHI-DIEKAPTVGHIWRFAGLDPLDWLGKEKSiktlskRPYNADLKLICWKAGESFVKVSDVYGHVYASRKMWHLHARAKRYAVKLFLSHWHHVAYELldrpnsghTDFIpme
>AF-A0A1V5K7K9-F1-model_v4.pdb
kaqaaAMGRDEARYLVDTYYQMQDDRKRAANQVRASEQG------------ADAS--PLELVGWLAGHTAAIEHRIESLLKAWSDAHPVGAWAMSIKGVGPIISAGLLAYID-IRKAPTVGHIWRFAGLDPTIEvCAVTGvatlarKPWNGSLKTLCWKAGECFVKVSDVYGHYYLERKAIHIHSRAKRWAVKLFLAHWHWVAYECiietdprhTHIVmph
>MGYP006401780889.pdb
kdaarMITPTEARFLVDYYYIIQEDRKRTSNQKRALS----------------edeEPSLIIDWLVQNNTRFESSIKKALDVFSAAQEVGQWARSILGVGPVIASGLLAHID-MDKTPSIGALWRFAGYDPTSQtIAQDRiaalakRPYNADLKVLCWKLGECFVYVSSLYGRIYRETKARHIHARAKRRAIKIFLSHYWQVAYQVpapdpwiiaHGGHQv
>MGYP006268291851.pdb
eEETEFRQVHELRFLADLYMQAQKIRIANENRKRSLDQGA-------------DDGYEAKFLEDLIFRFSDIEDVITKRMSKAIQLHPTYYWLKHVKGIGGVLATKLIGYLQDIESFSTVSKLWRYCGLAVID---------GKAEKHFSTKLKTVLYLIATSMIKSRSPYRRIYDDAKAYRVHYASLRKMEKVFICHLWEVWREAlnlplrelyvHDKLG
>AF-A0A7V2JE89-F1-model_v4.pdb
-------MSDDLFEIVRMFILVQKQRVAFNNRARTLE-------------------fdNPVIEQLAEFFQTTEESLEKSIKREIKHEPIYKFFSKVKGIGPILAAKIMYYIRDIGRFPNVAKLWRYAGLAVIN---------GKAETSYRPEFKATMYVVGSSMLKARSKYVEIYYAAKDYHIHLAAMRKMEKLFLAHLWEVWRQLltPEMF------isa
>AF-B7DTU0-F1-model_v4.pdb
aRERSKQTSALLRFLADSYEQSQKLRIASENRV---------------------dedqddMFAFLADDMHAIEHKLYTRMRKLVKNHPAWPWLSTVKGIGPTLATKLLGLIPDISSFDTVSKLWRYAGYGVVD---------GKAERHYNKRLKTTLYLVGTQFLKANSPYRRIYDDAKRYHIHQAAMRKMVKVFLQHLWVVWRTEytWEEF---veehvg
>AF-A0A7C4C3Y7-F1-model_v4.pdb
stiTKDTTKQLARALVDLRDVVQKTRIQFENRLNAIDKGL-------------dKSDYRYYIEKYYKLFLNMEKELDEALDELADDFPIVEYMTKVRGVGKTLALKVAVMVD-IEKADTISALWRYAGFAVI--------DGRRekLHYNQRLKTTCYLIGTSFLRSRSPYREIYDRAKDYHIHNAAMRKMIKIWLAHLWLVWRTMysPEEF--gwvshsm
>AF-A0A0P6XBU1-F1-model_v4.pdb
---MSDD---ALRVLVDLRDTIQKIRIGFGNRIMAIEGGR-----------dqADEATIDILDRYNYLFSELEDELNKDISKLVAKYPIINKMMEVRGIGPTLAAKLVSLID-IRKADSVSALWRYCGYGVQD---------GKRERHFNQRAKTACYLIGSSFLKSRSPYRRVYDDARQYHIHNAALRKMVKVFLAHLWNEWRILflPEEFtdeavletv
>AF-A0A661SDF7-F1-model_v4.pdb
alpplPKDYPLLRKYVELYYDVQKERIQMRNRITSYLWLQAr--------------DDVAYLVELHNYLFEAERVLAIKLAEFANNHPFYTYLRHVKGIGPILATAIIAY-GPYSRFATVSKLWKYAGMAPQGPG--------npdKKYNRKMKVTLYKAAMQFVKLSDPYGRLYKKFRAEQRYWASLRKVAKLFASHVWAKWWEVypfvhqdgHADYYkv
>AF-A0A0F9JCM7-F1-model_v4.pdb
tLPKSQD--TPLRGLHDTRQSIQKARVQMGNRISA---------lekgvdTATD--PIPEVYTRSANALEGIEHDIDLAIIKELGIWHVWNWLCHVKGIGPSLAGQMLALLLPPLAERGPSTWYKAAGLAPELRP----DGTYRLPRTHHRMLRRCLYNVGTSFVRNGGFYREQYDTGKRRRLESASRWRMVKLFLSHLWEEWLITqayvlsmgGHHYIki
>AF-A0A0F9S0W4-F1-model_v4.pdb
tADTTTQ-YRPLNKLVHLQAVLERGRISAGN-----------------qrlgiddlTVGIMYDAVTSTLAKLEQETKDLMAQEVKQHPAWYWMEKVKGIGPQTASLMLAYLLPPIpeKGPSSWYKAAGLYAIPVEGngpESRMPRYQTWHPRLRRNLYVVGTSLMRAGGFYYDFYIQAKEARNHAVAFWKMVKLFLAHLYEVWAQAevrgpypMEILGegg
>AF-A0A6M1ZEQ7-F1-model_v4.pdb
DRELNFSNYSIVRLLVDERTRSQKARLAWENRVRAATRLD--------------HGEMVAMATGFADQYREIEKNMTKQLRLGVKALMILWAAVQIPGISEVLAARIFADI-DFYMAKHASSLHRFAGYGVID---------GKREGHMNKRVKIAMRNAVESWIKLGPKYAAFYYARRLKHRHNDAIGVTAKLFLSHAWEIGRELisPQAFeirdatngn
>AF-A0A0F9LZY9-F1-model_v4.pdb
GNTPNDPELVRLRAIMSDYRTSMKLRIKVNNHKLAVERGMD-----------elTPEVEVMFDEVLADISEPEKHFRKLAEKQLKLVNLIPVMRAIRGIGPIFTAETVTLVN-MEKAPYPSSINSFAGFHKA----------SHERGGGHKGYRTAQFLQATSFLRSNEEYGALYYARKADHRHGDALRYMMKRFNCHMWHVWRELddPRDF-----gwdw
>AF-A0A0F9IP72-F1-model_v4.pdb
KPWLDDPELIILRAIMEDYRTCMKLRMKINNHMLAVERDMD-----------eISPEIEAMFSKTLEIVIDQEMAFRKLIKKQLRKVDIVDIVQDIKGVGPISTAEIVTLV-NIEKARYASSLCAFVGYAGN---------sKDRYGGGHKHLRTVLFNMGSSLMRANEDYTDVYYRRKARRRHMDSLRVMIKHFLGDLWFVWRTLvsPSERlrrgngras
>M4R212.pdb
NHRERTPWLEDLKAMMDDRRTCMKLVMKVNNHLLAYERQMD-----------elTPETEQMFDKQLEDIQEQLMAFRKLIEKQLKHVDIVPSALAIRGVGPITVAELVTYV-DIEKARYASSMWAYCGYDKP---------sHERYGGGNKTLRTALFNMATSMIKSNEDYRDVYYRRKARHRHGAALRAMIKHFLADYWFVWRTLidPRER-----gwew
>AF-A0A0F9C9U7-F1-model_v4.pdb
THREREVDLENIKSLMDDRRQVMKLVMKVQNQLAAYKLNVDT-----------lNKKTETWLNKQMESFKIALEAREKVIKKVIKEYGLTASALGVKGVGPIIVANMITYV-DLEKARHASSMWAYCGYDKP---------sHERYGGGNKTLRTALYVFAGVQIKVRGDYRYIYDRVKTRHRHGAAKRAMIKNFLADYWFVGRTIiaPTDR-----gwey
>MGYP006428753721.pdb
tlrEREQWMDHLKSEMDDRRQTMAMFNKLNNQLLAYERMT-----------DEPNESTIAFLQESVAPIKKRIKAIDARVAKHMKKSDLITAALGVPSVGPITLAGLTVYV-DLEKAKSASALWSYVGLHKSSH----erytkgetSGGNKTLRTMLWNMSASMMKNKCPYRIVYDRTKDRHRHGAALRAIMKHFLADYWFVGRELRveeklghtGIVRkw
>AF-A0A1V5I734-F1-model_v4.pdb
NFRERTPELEELKIMIDGREHIRKFVNSLNNRLLASKRRTD-----------klDTITQDWIKSQIKEAQSQLGKTDRRIEKYMKSLDIVHSALAIRGLGPITVAYLLTYID-IRKAECASAMWSYTGLDKP----------SHERGGGNKTLRTVLYTTADSMIKTRSIYRDVYDAEKRKHRHGAAIRKLIKHLLADFWFVWRTIirPEER-----gwiy
>AF-A0A661IYH9-F1-model_v4.pdb
---mSVEVLNELRSLGQKYIALKKFEQSLESKIRKG-----------------------iDVDDLYESVTSTIVEIQRIASKLVKEEPIYAWLHYVKGVGISHALSLYGYID-FNKAKTVSSIWTYGGLVNT--------------DTYSREFKGALIRIGMSLLGRGGKYAKYFVYRRKEHRFWHAMRMMLKMFTAHYFIVYKWLlPFVDREPLT----l
>AF-A0A7C1C185-F1-model_v4.pdb
---MWDEKVSELRVVVDELIKLEDDRKRDKLWLDHARRNKK------------lRDDMKKYIADKINRAKAEETARVKEIEKILKEIKLWDWLKYVKGVGPKLAGKILSRID-FEKAKSPSSLWTYCGYAVIN---------GKRTRIYRPELKSWLHMLGMSFLGIDGGYARLYIRLRRVRRFLDARGRMIKVFLAHMYQVYSWLyngqavlhyaAAYLN
>AF-A0A7V4U5F6-F1-model_v4.pdb
------MQSLALRSICDTFEAIQKIRFASENRLRAIAQQY-----------DENH-KERIVALEHVTKIDEFEKAVVKQAEEILKDDMIYQFLMQVNGISVRTSLRLLSLGL-DIER-ELSDWYAYFGLVPIYWACKEANPMPPSyFFWNKRAKKVYYIITDYWVKNRSFYGRIFRQEREKRATLSARRKAFKMFLAHLYQAWRELidWKQVeetlrkkkd
>AF-A0A662VJL6-F1-model_v4.pdb
KVPDILHLEMELKGIAHEYFASMQRVQGHKRMMNDLEEKHG--------------PLVKGLMNGSHRTLMRLHKSIRRIMERKLREHPIYHFFEKIPGAGPVVACFLLGMAP-ARKFPNISKLWKYVGLAPKNKY--------tayKSFNIKVAWALHNAFEGFLRAGPFYARYYYYWREKFIHLLTAKKVKRMFTGHYWEFYRKYipPEQA---lesmel
>AF-A0A662IYW8-F1-model_v4.pdb
mrryiDASHHELRELAKHYLRTTKIAQSMRLALRSL---------------------PHGLIYDVLESSLSEKQALIKRIEPLIEPHPIYRWCKVVRALGASTALIFLGFID-PHEATTAGKVWAFWGLSPA------gkrrrgerAKGRFDLKGVAVFAATRVVMGDPYYRPYWEAKRSYKAADKATFWLAKLLASHAWEIYRKSAPKEQEAEPEIrgev
>AF-X1ELS5-F1-model_v4.pdb
GTPPMLKLYLALPMITRNYVDTQQSWISADHRRRRMRDLG------------iETDDLYEAQMRQSKRMKSVYTSNLEDAKLMFSSHPLWEYCEIIKGWGPVACMTWMGYID-PFKAHTAGRVKKYLGIIP------------GSGLGYNLEAKGRTYIIMNNTILQDPFYYDHYIGKKLYhLDNMARRWLWG----------------------------
>AF-A0A0F9BCK4-F1-model_v4.pdb
LNIPMLRLYLAMPMFGRNYVDQQRIRIAAEHRMRRMDELG----------------ELYQDQLTQKTAALTAEQTTLKTAFNRLHGHPLYEYCDIIRGYGPVACLTFMSFID-PFKASTGGKAKAYFGVVPD------arrvagekANYNLEAKGRSYVILNNIMMQDPTYYNLYLQKKAMHLDNLAKRYVWGIMISHAAQrealgldvssykthRGYLqw
>AF-A0A7Y5PBD3-F1-model_v4.pdb
ATAVE----SPLRWACKNFEFLQRRRIAIGEQMRAVLQEReh---------------pVRVLGDAYRRAWTDEKEAIVVMAGLLEQHPVWPWLGHIKGAGPSVCGRLLSRLD-ITKASRPSSFWAFCGLHTVPGVRDVSEKIRVAPRDYDGSARVACYLLSLSFSRQYKAVYRRQRERLASHQHLTALRITSKLFLVHLWFVWREqsPWEM-------idk
>AF-A0A7V9QC34-F1-model_v4.pdb
tSLRLRTHARALGWTADALEQATQMRVET-------------pdqflesiaaretdgPVPALARAYRQNLEQEREMERILEELLQEHPAWAWLRDVPGVELSSVGRLLSRLD-VTRAPTPSAFWAYCGLATVPSVRHSPEK-RVAQPLYDATAKGICYTIGLELRSAGHRYERYYLQQRDARRHMTALRKMQKLFLAHLWLVWRQGlgPWAMregavpqlr
>AF-A0A2V7SKW6-F1-model_v4.pdb
varqtVPAEALLELAASGYERAQRDRVRYGEQLRAILQRRDg-------------GGPVPLLGRLYARAWEQEHEMGTQMQMLIARHPAWPWLQSVRGVGSVLAARLLSRLD-IARAPSPASFWAYCGLGTVAAEEQRVFVVRVAQGAYDLEAKTICYLIGVSFVRCGGPYRAVYDERKAHRVHLAAVRATVKRFLTDLWVAWREA-egnedgttgaetrp
>AF-A0A2V7JJB8-F1-model_v4.pdb
fspAPDQSGHDLRLLYQLFEEAQRSRVSHGERLRAIFQGRTR--------------gaPRVLERAYARAATDEADAAESLREVIEQHPAWPWLETKKGVGHLLAARLLSRLD-VARAKTPSAFWAYCGLATIPGVAYReQATRVAPRGYDSHARKSCYLIGVSLLRCGSDYRTFYDSERERHSHLSALRRMEKVFLRDLWLAWRRAvnlpivapyFPRL--
>AF-A0A7V8VUG7-F1-model_v4.pdb
sTVTERSSGREMRWIADAYEQAQRVRVQTGERIRAVLQAREP--------------gpVPLLGRTYRRHWEAEQEMAQAMRQALQDHPAWPWLEQVKGIGPTLAGKLVARLD-ATRADTPSAFWAYCGLATVPGVEVSRTGVRVAQPSYDQYAKKVCYLIGTSFLKSGGAYSDYYRREKAKRRHLTALRKTEKLFLSHLWLVWRAAtdPWAMrisrtrlmp
>AF-A0A7W1UM46-F1-model_v4.pdb
laSPPYT-GRELRWIADSYEQAQRVRVQTGERIRAVLQGRqn----------------VTLLGQAYKWHWDLEREMFRALGDCLQTHPAWPWISQIKGIGPTLAGKLLARLR-IEEADTPSAFWAYCGLATVPGTEVASGGTRVAQPPYDRRAKQVCYLIGTAFLKAGGPYEEFYRRQRAKRKHLTCLRKAEKLFLSHLWLVWREAiaPEEMttrpalqpv
>AF-A0A0F9EF05-F1-model_v4.pdb
----------MIRFLADTYEQSQRLRIETGERIRAV------cksiledigkgksvgpvpILGSTYQRHWTGERECFAAMNGALIGHPAWPWLKEVKGIGATLACKLLARLD-VHKADTPSAFWAYCGLATILATLAAGEG-RCAQPPYDQYAKKICYLIAMQFIKARGPYEGHYRSQRAKRIHLTALRKTEKLFLSHLWLVWREA---eglpvtvpyaqa
>AF-A0A0F9NX20-F1-model_v4.pdb
tTAVVQEPQQMLRWLADNYEQAQRLRIQVGERIRAT---------tmlrirsgkdpgpvPILGRSYNRYWTEERDTYKDMMAALEGHPVFHWISRVRGCGPTLACKILARFD-PLLAPYDSSFWKYAGLSTVPGKMVEDADIRVAQPSYDAYAKKTLWLLSQQWVKGGGAYGDFYRRMKDKRQNYWALRKAQKLFLSHLWRVWREAidPWDF----vepee
>AF-A0A7C0UQL4-F1-model_v4.pdb
--------mEYLRFLVSTYYDYQKLRIALENRMRSLPE---------------dlaEKSF-FNVLMNEALNFEKRVEEEIKREVKKEELYEYLKHIKGVGPVMSACLIAWLAvMKVANKPSQLFKYSGVAPG------crrvagkrIEYNPKIKTLMYKLFLQLLKARGAYYQLYLQEKKRKVHLTVKNIVMRRFLLNLWKVYRRLNpypglkgHYIEPeg
>AF-A0A2D6MHH4-F1-model_v4.pdb
EWTPMNPDRVFLRALVNNYYDWQRWKISAKQRGIH-------kgpkkgganiHLLPEHLDRMEDFAVRGDALLKDYEKDIDRLTRKFKAGRWLLDIDGVGPLMAGFIISHF-DPYKGERPSSYWSFAGLNVVPTS----NGRGRSPRAFSMNVRAKMLVLPVNLLRGCERFWDHairagKDHVMSTCNRVMVKQLLADAWKQMRLEdlpipphltyWEEKa
>MGYP005636532915.pdb
-----MSWRESLRSYVRTYYDVQKLRIACANRLVQAFLAENP--------------egsNPIAKLYRRLLDYEDAVMKAVEDMVSEHVMWPWLSSVKGVGSLHAAVILSEVD-IEKADTISSLWKFAGYCPGPR------prrgekRWYNAFLKRTLYLVGQRFIILTQPYEEVYRSAKARRIHLMSMRKMIQVFLSHLWLLWRWKppypleylAHADFgr
>AF-A0A0F9W7S8-F1-model_v4.pdb
----MSALREQLRFEVRMFYDLQRLRLQAGGRIQA----------------ihlSDKDQERIAGIAEALNGLERAQLLTVNKLLKAFPIWDFLKGVKGIGPTMGGVILAEYD-ISIAENVSKMWRFGGLAVNSD--------GTAEKAYNSFLKSKLLVLGPSFLKCSSPYRDFYDNYKHRHRHNASIRYMVKMFIKDLYVEWRTIyaeeylgkvhataee
>AF-A0A0F9TB54-F1-model_v4.pdb
sdrTREQTRLGLKKKVRMFYDLQRMRLQCGGRIQ--PKAE-G----------qlHEVDQVILENRAKELLIAEKAALRDVQDHLKTMLFYTILSDFKGLGPTMAGVILSEFD-IAREDTASQMWAFAGLAPVPAQRAIYDSGKSMkLPYNAFLKTKLVVLGPCLIKANSPWRKLYDDYKHRHRHHAAIRYMVKQLLLAIWKDWRAFlmdspeveeelanal
>AF-A0A0F9I635-F1-model_v4.pdb
akrTPEQDRAALRRKVKIFYDLQRLRIQTAGRTLD-RATEI-----------eLHEVDIAILDNRAKDLNRAEKEALKDVEAHLKTMPAFIILADFKGIGPTLAGVILSEV-DITRAPTISALWRYAGLAPIPCRRCKDSLVK--------------------------------------kgdaykheykrkkkctldiflrvfisstrwvcifksvshr
>AF-F0RWM2-F1-model_v4.pdb
-MSDYEVKRQRIKGIVRTIYDYQDIRIKMGNRLR----------------mavnAEDI-PSLVDAFQDSKEIEEALAKSLKKELKGIKVYDFLKGVRGVGPMMAAVIIAEYD-IHKAHTISAMNQFTGLNPGLVvvaTDTM-VRGDKPFNTRLRTKMLVLGSSFLKSKSPYSKYYYDYKSRHRHNAAMRFMVKAFIKDLYVAWRTAeeeylgrkHHYYeia
>MGYP006428540221.pdb
pirpTQEDRQAIRLLVRMRDDFQAMRKRMDNRIG-------------mdiDERQFRPDLQNFATLADAAKTQEAEIEKMLKKLLKRFPVYTFMRDVKGLGHTYAAWIIAEID-IHEASTVSKLWQFAGLNPAMVRGKTTDKtkgfVAPYNSRLRTALAVMADCMIKSRIEHYYPYKCRLEHHRHRAAIRYMVKMFLRDLYRTWRELdyheeklgHQHD-aa
>MGYP004564379195.pdb
qNHDYQVLVNDLRDTTNRLRRVQEDRIREANRVGVKkdgdLQ---------erELSPQKELCATDLRLKKEMEEAWIERCCFLIKKHPAYPFLKNVKSCGPILSAILMAQLD-PLKIDYVSSFYAFCGCVK------------GHDRTFNKWLKKILGVLADNFVKQRSEYALYYYNRTIFHIMRMAKRHMMQKFLRDYYCASRYLsWKKTkeaatdedee
>MGYP004605302461.pdb
-----MTTKESVRFLVRTMYDFQKTRIQTANRLQKKKD--RT--DTPDGMESQLAPAMIPDLVDVLDSAEETEKLIAKHVQKIIKGVPIYEFLKTVKGCGPTLSAVIIAEID-IHEATTVSKIWQYAGCNPGLRGHKIVTDtkgfVAPYNDFLKTKLLVLADCFIKSRSPYSKYYYDYVERHIARAAKRYMIKMFLKDLYVEWRTLsyqeeylgHVHVG--
>AF-H1CDQ8-F1-model_v4.pdb
----MDIQKNRIRNIVGGIYDIQKLRIATGNRIVASLR-PGL--------peyiKSRLDYDLVTSYKRLLETEEGLTKVAEREVKAHPMWDFFAGVKGCGPLMSAVCLAYF-DPYKARHASSFWRYAGLDVQRDPD---KDKMRGVGTYNPFLKTKLVVLGSAFLRAKDYYGKVYYDYKNRVKHRMATRYAVKMFLRDMWVVWRELyevaklghKPHH--s
>MGYP006421342933.pdb
NQTEITPKKRRLRAMTRTTYDVQDFRMRVGGRLVQNFRVKLG---------gviTNYGELCMINHYLRLCEQERVMFRDLKAELKNWEIWKFLVDVKGVGPAMASVMVSEF-NPKKGKYVSSFWKYAGLDVA--------pDGKARLTFNPFLHDKLLVLGSCLLRANGKYKDTYDNYKHRHRHRMAIRYAVKMLVKDLYIEWRPIvdmpvhdpyaEDKLD
>AF-A0A117M8M6-F1-model_v4.pdb
-----MDNVNGLRTAVRSFYDAQKMRIMVGNRLVANLYSTMe--------egviTRPFEYELTHMYHSLLDAEHELSKTIAFEVEQFDIWEFLKGVRGCGPLMAAVIISEF-DPYKARYASSFHKYAGLDVAPD--------GRGRGTFNPFLKTKLLVLGPSFLKTGSDYAKTYYDYKHRHRHKMALRYMVKLFLIDLYVAWRTLaeaklgiihggieaa
>AF-A0A2U3KMB6-F1-model_v4.pdb
-----------------------------------------mrkkakelEAKPiSDAFEfELVGYYDVMCSEEDSLAAGIKKLVEFFPIWDFLLDVRGCGPAMAAVIISEL-DAAKARHVSSFWKYAGLDVAED--------GLGRSTFNPFLKTKLIVLGTSFLRLGGEYRLIYDGYKHRHRHNMAIRYMIKIFLKDLWLAMRTLdyaeaklgLKHG--a
>AF-A0A521INC0-F1-model_v4.pdb
-----MADKETLRAMTRSFYDAQKMRIMAGNRLAANVRVRLd---------gilADIFEYELTGHYLRLVDNEEEIGKALKQLVETFPIWGFLKDVKGCGFTMAAVIISEL-DPYKARHVSSFWKYAGLDVAED--------GHGRSTYNPFLKTKLMVLATSFLRTNSPYRLIYDGYKHRHKHNMALRYMTKCFLRDLWLAWREIdyaesklgMQHG--a
>AF-A0A3D5S794-F1-model_v4.pdb
-mSRNNGEVNDLRILTRGTYDIQQLRISTGNRIVGNFRAKLG----------viSSFTEFALVTLFMDLEKGENEHFKRIKDLVSAFPIWTFLVNVKGCGETMAAVLISEID-IHEASHVTKIYKYAGLDVAQD--------GKGRSTFNPFLKTKLMVLGPLFLKHRSSYTDFYYNYKNRRRHNQAMRYMVKMFIKDLYVAWRTIeevylgrrHNHVvnq
>MGYP005845431541.pdb
-----mNDSLQLKALVNGAYDLQKLRMQTGLRIVANYKVRLG---------sliTDEVDYALMRQYVSLESEESTQFKTIERRVKNHILMPFCETVKGFGPAMLAVVIACVD-IHKCSTPSKLWAYCGLDVAS--------DGRGRITFNPFLKTKMVVLGPCLLKAGGEYATIYRDYKHRHRHNMAMRYMVKMFLLNLWLFWRAA-eglpvrdlySAEKs
>AF-A0A661ISK3-F1-model_v4.pdb
KTPSQLELIEDIRQLVRGGYDLQKLRIAIGNRVCAVMKQKVG---------giiDKFSEMILVKSYADMERTEEHQFARLKNIVVRHPIWTYLEGISGIAHVMTAVLISEID-IYKAEYPSSFHKYAGLDTVMNED---TGVMEGRTTFNPFLKTKLIVLGPSFIKLRDQYRKVYDDYKFRHINNMAVRYMIKMFLQDLHIKWREIgmkhhvasdektkns
>AF-A0A3N5F2N8-F1-model_v4.pdb
------MINQTLKSIFSGYYDLQKMRIQAGNRIVANFKLRTG-------------EYAELVLADSYMSLMAQEERYFKSIKGIVHKHPFWKWLKGVSGVGELMALVILALID-IHKAKYPSSLWKYAGLDVGPD--------GAGRSTFNPVLKTKLLVLGPSFLKANEKYAKIYYDYRNRHRHDMATRYMVKMFLIDLYAAWREFEeklgivHSHSMrsc
>A0A6J5RE94.pdb
------MQNVNLRTLVRGFYDIQKLRIQTGNRIVANFRAKLG-------------DYTEYCLVSSYMDLEDQEEEMFKRLKRILEEFPIWTFLKDVKGCGPAMAGVIISEID-IYKAKYPSSFWKYAGLDVAPD--------GKGRSTFNPFLKTKLLVLGPSFLKAGDKYRKVYYDYKNRHRHNMAIRYMVKMFLRDLYVAWRTLsppyaeaklgmvhga
>AF-A0A382GSF6-F1-model_v4.pdb
--------mSDLRTLVRGIYNIQKLRIQMGNRLVGNFKVKLl----------viDTYTELCLVSSYDNLEKEEKAQFKYLDNALKEHEIFTYLKKVKGIGPAMAGVILSEID-ITKAKYPSSLWKYAGLDVAAN--------GAGRSTFNPFLKTKLTVLAGSFLKAGDPYKEAYYNYKDRHRHNMANRYIVKLFLVDLHREWRTIsipyseaklgmkhas
>AF-A0A5A9X6S6-F1-model_v4.pdb
------MPAGNFKTIVRGCYDIQQLRIQTGNRIVGNFKAKLK-----------iSDYTEIALISQYKELESQEAKHFRNLGKILEDYPIYTFMEKVKGIGPAMAGVIISEID-ITKARHPSSLWKYAGLDVADD--------GRGRSTFNPFLKTKLTVLASSFLRAGNKYRQIYDDYKHRHRHNAAMRYMVKIFLIDLYTAWRALpyqdaklgYVHGqaa
>AF-A0A3A4ZKY7-F1-model_v4.pdb
--------------MVRGVYDLQKLRIQMGNRIVANYKTKLG----------vidSYAEYAMLSQYVELESKEKYMFNALEVILTDYPIYNFLKDVRGVGPAMAAVIISEFD-ISKAKYVSSLWKYAGLDVAED--------GKARSTFNPFLRTKLLVLAASFLRSGGKYSEVYYNYKNRHRHMMAMRYMVKIFLMDLYANWRAVpyaeaklgLKHGerv
>AF-A0A845U582-F1-model_v4.pdb
avvHEDM-RGILRAIVRGTYDLQKLRIQIGNRIVGNFRIKLG-------------SYAEFTLLEQYMALEKQEEVGFGRLGSILTGYPIFTFLSGVLGCGPRMSGVIISEF-NPEDtLSPSSFWKYAGLAVMPD--------GLGQSTFNPWLKTKLIVLAPSFIKAGSPYAEKYMDYRWRHRHAMAMRYMVKMFLIDLYVAWRKIpysqdklgLDPH---
