# Supplementary material for: TIGR-Tas: A Family of Modular RNA-Guided DNA-Targeting Systems in Prokaryotes and Their Viruses
Source: Science. Author manuscript; Available in PMC 2025 May 2. (PMC12045711; doi:10.1126/science.adv9789)
Supplement: Data S2 [file NIHMS2071934-supplement-Data_S2.txt]

(((((((((node8432node:0.59135,node24132node:0.85785):0.72748[0.999],(((node14709node:1.28809,(node1257node:1.02759,node43151node:0.54399):0.46258[0.906]):0.17215[0.749],(node4227node:0.61382,(node45687node:1.41199,(node27852node:0.68028,node33276node:0.73636):0.12610[0.350]):0.16214[0.849]):0.50707[0.999]):0.22177[0.940],(((node31328node:1.29793,node22320node:1.64435):0.83149[0.880],((node24263node:0.99742,node26602node:2.78110):0.51973[0.889],((node5128node:0.34791,(node34700node:0.79898,(node3179node:0.58099,(node43139node:0.59176,node14703node:0.43490):0.21758[0.851]):0.23116[0.915]):0.19170[0.922]):0.33869[0.978],((node2796node:0.83207,(node5073node:0.85621,node1517node:0.72949):0.07160[0.701]):0.16701[0.908],(node5502node:0.69016,(node18971node:0.58902,node13942node:0.37407):0.22315[0.958]):0.20982[0.895]):0.18382[0.000]):0.25777[0.849]):0.14612[0.296]):0.23117[0.926],((((node15433node:0.88602,node8786node:1.23471):0.19876[0.874],(node14647node:0.44728,node34476node:0.76352):0.10501[0.036]):0.32705[0.981],(node26522node:0.42587,((node894node:0.43709,node25411node:0.59893):0.25208[0.934],(node42102node:0.35137,(node41959node:0.35141,(node19839node:0.80074,node3014node:0.64940):0.15215[0.898]):0.24366[0.981]):0.14828[0.928]):0.06025[0.677]):0.17600[0.701]):0.31244[0.995],(node14689node:0.81402,(node33669node:0.67569,(((node39092node:0.59535,(node22703node:0.22625,(node8092node:0.80605,node6709node:0.69051):0.13115[0.472]):0.13096[0.741]):0.28377[0.961],((node4305node:0.47738,node886node:0.84835):0.32594[0.982],(node3268node:0.66660,node3594node:0.60049):0.15925[0.840]):0.09211[0.127]):0.08650[0.726],(node40823node:0.69204,(node32785node:0.51845,(node12920node:0.49001,(node24528node:0.60938,((node21950node:0.60207,node10019node:0.41176):0.13623[0.525],(node26889node:0.98436,(node34082node:0.83757,node8295node:0.94922):0.29095[0.843]):0.22470[0.766]):0.10139[0.696]):0.15049[0.913]):0.07044[0.413]):0.07827[0.261]):0.10254[0.902]):0.08501[0.666]):0.11293[0.844]):0.08363[0.891]):0.11102[0.584]):0.05960[0.838]):0.02044[0.674]):0.04205[0.810],((((((node8496node:1.13907,(node39887node:2.27571,(node34317node:1.26085,(node32894node:0.77164,node20687node:0.85976):0.29412[0.491]):0.59765[0.949]):0.53824[0.872]):0.05658[0.557],(((node3907node:0.72852,(node28386node:1.38561,node14882node:1.77734):0.42472[0.469]):0.45511[0.875],(node16306node:0.54877,(node33node:0.43087,node38480node:0.54465):0.22663[0.908]):0.90166[1.000]):0.10354[0.763],((node4219node:0.87950,(node17457node:0.78822,node25762node:0.66734):0.42445[0.935]):1.02047[0.999],(node3367node:1.18699,(node30199node:0.84656,((node16258node:0.98167,(node17697node:0.55797,node4692node:0.48903):0.75926[0.996]):0.22956[0.393],(node6334node:1.14478,((node22717node:1.13354,node16506node:0.66263):0.13856[0.815],(node33647node:0.70648,node22863node:0.70716):0.26749[0.933]):0.20933[0.896]):0.05156[0.273]):0.12705[0.790]):0.28855[0.914]):0.11861[0.110]):0.16077[0.848]):0.15428[0.929]):0.15096[0.933],(((node164node:1.79544,(node19331node:1.44613,(node40725node:0.84568,(node9485node:0.71014,((node35723node:0.95356,node35722node:0.84400):0.38601[0.944],(node44377node:0.59323,node39935node:1.41113):0.63633[0.984]):0.17337[0.214]):0.39698[0.959]):0.28971[0.890]):0.14488[0.462]):0.14740[0.783],((node10604node:0.92652,(node9631node:0.68469,node37095node:0.64193):0.20550[0.602]):0.30004[0.947],((node45663node:0.31683,node27343node:1.04060):0.38336[0.986],(node6906node:0.45134,(node22171node:0.55705,node43271node:0.48711):0.11258[0.543]):0.30740[0.959]):0.41194[0.977]):0.46451[0.991]):0.08177[0.713],(((node33275node:1.17038,node45365node:1.64251):0.11593[0.279],((node5932node:1.70630,(node19659node:0.76099,node6809node:1.65169):0.74987[0.969]):0.50568[0.914],(node11007node:0.67796,((node13076node:0.44819,node17524node:0.44734):0.26155[0.964],(node28675node:0.54500,node45885node:0.42416):0.17697[0.865]):0.25318[0.776]):0.15882[0.768]):0.56122[0.957]):0.15027[0.179],(node32855node:1.83681,((node3677node:0.66351,node28004node:0.26909):0.43115[0.999],(node14924node:1.09382,((node21876node:0.57076,(node14167node:1.62640,node19994node:0.82683):0.28349[0.814]):0.31182[0.970],(((node37086node:0.58204,node42293node:0.56749):0.11804[0.902],(node9573node:0.42887,node10157node:0.57586):0.25727[0.976]):0.06420[0.216],(((node34414node:0.61987,node6381node:0.38979):0.08729[0.499],((node4640node:0.99114,(node19914node:0.38124,node29679node:0.36676):0.17108[0.920]):0.20270[0.951],((node38739node:0.13532,node11688node:0.84556):0.08856[0.379],(node17723node:0.50052,(node31894node:0.67143,node28184node:0.41376):0.15251[0.901]):0.05696[0.810]):0.11759[0.935]):0.07710[0.901]):0.05337[0.847],((node21094node:0.63530,(node17638node:0.63290,(node6093node:0.57050,(node18858node:0.48952,node37619node:0.53974):0.49322[0.999]):0.13131[0.649]):0.18724[0.956]):0.04521[0.600],((node20360node:0.47601,(node32752node:0.32001,node37740node:0.35307):0.13746[0.888]):0.11575[0.933],(node2457node:0.65645,(node15589node:0.54948,node1672node:0.39398):0.19111[0.920]):0.20280[0.965]):0.06261[0.794]):0.07636[0.862]):0.10104[0.899]):0.10180[0.881]):0.20681[0.968]):0.03768[0.139]):0.32185[0.899]):0.35042[0.895]):0.15363[0.904]):0.04839[0.851]):0.05256[0.845],((node24800node:0.78318,(node40727node:0.81907,node9068node:0.60248):0.24820[0.932]):0.79176[1.000],(((node44691node:0.54100,node28929node:0.66045):0.73501[1.000],(node29465node:0.73054,node13910node:0.93875):0.24567[0.926]):0.09646[0.809],(node30540node:1.41515,((((node39163node:0.64904,node41172node:0.59418):0.72528[0.999],(node28187node:1.61961,(node40552node:0.93885,(node7081node:0.96283,node28805node:0.81853):0.48734[0.967]):0.20981[0.030]):0.22945[0.350]):0.27918[0.930],(node14838node:1.19272,(node17052node:0.82627,((node19985node:0.44193,(node31654node:0.63244,node15460node:0.45438):0.11026[0.773]):0.10587[0.536],(((node5186node:0.41632,node21601node:0.60210):0.27739[0.986],(node30725node:0.71863,node16857node:0.64323):0.17532[0.932]):0.06319[0.810],(node15165node:0.65987,((node788node:0.90598,node47281node:0.61419):0.08539[0.189],(node34696node:0.34591,node16483node:0.64422):0.14005[0.834]):0.16327[0.889]):0.14162[0.902]):0.05712[0.884]):0.05210[0.457]):0.20202[0.824]):0.37353[0.979]):0.23122[0.960],((node635node:0.76574,(node34609node:1.14187,((node19820node:0.76833,node11665node:0.36647):0.29060[0.940],(node31551node:0.60761,(node5063node:0.51874,(node31671node:0.87169,node38557node:0.52493):0.07869[0.385]):0.23803[0.959]):0.08220[0.628]):0.90573[1.000]):0.25925[0.928]):0.18836[0.911],(node31324node:1.38866,(((node893node:0.79857,(node46701node:0.91602,(node33846node:0.68014,node4909node:0.56905):0.14776[0.890]):0.12039[0.765]):0.06520[0.222],((node41970node:0.57346,node5504node:0.57946):0.08315[0.771],(node5087node:1.16934,(node36774node:0.50803,node36646node:0.70728):0.09442[0.075]):0.14342[0.464]):0.03460[0.761]):0.25832[0.999],((node5722node:0.52787,(node29279node:0.50839,(node4460node:0.41443,node45436node:0.39901):0.11670[0.206]):0.15926[0.820]):0.67039[1.000],((node18800node:0.59978,(node30086node:0.80105,node14352node:0.61871):0.16089[0.701]):0.14667[0.911],(((node26222node:0.79121,(node43409node:0.99921,(node22862node:0.80775,node14913node:0.41601):0.20687[0.736]):0.27054[0.960]):0.15668[0.892],((node6808node:0.55304,(node18386node:0.78823,node20086node:0.58423):0.23023[0.935]):0.09262[0.813],((node19987node:0.58770,node14827node:0.75572):0.18939[0.709],((node7523node:0.40886,node31670node:0.76493):0.05990[0.591],(node7098node:0.71448,(node29613node:0.52146,node43062node:0.58326):0.10879[0.382]):0.16535[0.461]):0.18621[0.976]):0.05724[0.393]):0.23212[0.988]):0.14695[0.925],((node5337node:0.65574,node29031node:0.65424):0.15818[0.872],((node37881node:0.63361,(node31279node:0.50144,((node18225node:0.48566,node33115node:0.71117):0.13299[0.640],(node6154node:0.87101,(node291node:0.63690,node40043node:0.74995):0.04302[0.000]):0.16380[0.944]):0.05319[0.687]):0.11372[0.736]):0.06013[0.733],((node21006node:0.41858,node14351node:0.55006):0.17488[0.936],(node35222node:0.57705,((node32188node:0.28792,(node11151node:0.61241,node20608node:0.35133):0.11638[0.855]):0.10863[0.791],(node7052node:0.41928,(node36184node:0.72136,node24075node:0.31127):0.15586[0.873]):0.09188[0.257]):0.05810[0.181]):0.05532[0.516]):0.01885[0.404]):0.12849[0.962]):0.03375[0.150]):0.02314[0.058]):0.22734[0.961]):0.08967[0.765]):0.06679[0.766]):0.12670[0.790]):0.03809[0.618]):0.10634[0.657]):0.00851[0.453]):0.10607[0.853]):0.01009[0.571]):0.00752[0.625],(((node24183node:1.12147,(node24194node:0.64110,node44092node:0.54307):0.73259[0.998]):0.19892[0.408],((node28985node:0.60215,node11858node:0.50436):0.16246[0.919],(node1895node:1.45009,((node27923node:0.62782,node4617node:0.67201):0.10837[0.539],(node35616node:0.72978,((node4702node:0.26409,(node37484node:0.50011,node41308node:0.55748):0.16893[0.862]):0.14781[0.958],((node7810node:0.65744,node29542node:0.74339):0.12242[0.358],(node20052node:0.52870,(node38868node:0.42374,(node6157node:0.41121,node28745node:0.44676):0.12580[0.571]):0.05666[0.234]):0.10156[0.913]):0.05406[0.122]):0.11830[0.847]):0.05935[0.808]):0.05464[0.744]):0.07692[0.615]):0.47209[0.998]):0.15410[0.909],(((((node34168node:0.55505,node23977node:0.83474):0.23826[0.910],(node31721node:0.80283,(node17800node:0.83449,node34817node:0.96444):0.18304[0.381]):0.16570[0.688]):0.12578[0.934],(((node9686node:0.70242,(node27310node:0.85120,node37896node:1.84406):0.50392[0.818]):0.34941[0.768],(node26453node:1.50368,(node14686node:0.62542,(node8700node:0.42503,node29907node:0.61576):0.18742[0.868]):0.17058[0.267]):0.33403[0.925]):0.27633[0.851],((node34608node:0.73610,(node41465node:0.69020,(node326node:0.38014,(node19812node:0.35891,node24281node:0.37163):0.11561[0.272]):0.34937[0.996]):0.06963[0.058]):0.11223[0.773],((node26414node:0.86300,(node3103node:0.77824,(node25325node:0.38617,node16157node:0.39418):0.31118[0.978]):0.12699[0.831]):0.15483[0.869],((node17740node:1.20600,(node14529node:0.50423,node46097node:0.66433):0.15928[0.494]):0.17253[0.774],((node30359node:0.41885,node39336node:0.90128):0.28066[0.973],(node24141node:0.99735,((node17102node:0.66385,node3267node:0.38612):0.33208[0.988],(node2159node:0.70282,(node34226node:0.40943,node25050node:0.45355):0.31224[0.985]):0.10494[0.455]):0.08960[0.071]):0.09651[0.318]):0.08273[0.710]):0.06261[0.368]):0.08216[0.808]):0.03267[0.374]):0.04924[0.583]):0.06966[0.208],((node10281node:1.11734,(node43904node:1.66912,node24456node:0.89309):0.12137[0.589]):0.37733[0.960],((node42101node:1.05992,node9071node:0.70587):0.39512[0.969],((((node2118node:0.70964,(node6555node:1.05211,node40624node:1.11799):0.10625[0.179]):0.09625[0.764],((node46991node:0.59802,(node8169node:0.70663,node45323node:0.86443):0.14731[0.317]):0.18818[0.806],(node6668node:0.59997,(node10922node:0.74674,node36318node:0.53768):0.09391[0.162]):0.17027[0.922]):0.05716[0.788]):0.08274[0.671],((node45961node:0.38042,node18075node:0.48782):0.22573[0.964],((node8045node:0.89655,(node3432node:0.91148,(node12899node:0.59833,node47176node:0.68090):0.09182[0.695]):0.11336[0.836]):0.15158[0.871],(node18356node:0.46919,((node11534node:0.54197,node25458node:0.46851):0.11133[0.654],(node8403node:0.52566,node37380node:0.56515):0.16951[0.593]):0.05913[0.612]):0.08065[0.866]):0.07997[0.854]):0.09431[0.859]):0.14181[0.888],((node12747node:0.81352,(node15544node:0.80063,node15452node:0.97428):0.24415[0.850]):0.14530[0.287],((node34818node:0.84488,(node32360node:1.36941,(node26888node:0.54647,(node6694node:0.62317,node45435node:0.65662):0.15448[0.820]):0.58368[0.989]):0.03767[0.016]):0.28776[0.919],(node32205node:0.62130,(node6228node:0.83613,(node29238node:0.73915,((node23993node:0.84079,node44498node:1.18576):0.38742[0.948],(node21573node:0.62431,((node43758node:0.42273,node43572node:0.87057):0.12875[0.069],(node30968node:0.51959,((node12931node:0.71840,node30579node:0.51359):0.11756[0.592],(node9520node:0.53192,(node10290node:0.91813,(node31352node:0.47673,node12629node:0.40347):0.16251[0.951]):0.09911[0.537]):0.05365[0.314]):0.06777[0.213]):0.05544[0.184]):0.10236[0.791]):0.04831[0.555]):0.09345[0.845]):0.07187[0.866]):0.14406[0.741]):0.25853[0.888]):0.26229[0.964]):0.16899[0.906]):0.04539[0.447]):0.03294[0.593]):0.06231[0.600]):0.16495[0.983],((node42031node:1.03087,node32892node:0.73850):0.77825[0.994],(((((node7160node:1.49729,node36298node:1.10376):0.17330[0.802],(node33807node:0.96477,(node36299node:0.91322,node15458node:1.00235):0.10006[0.220]):0.05552[0.729]):0.03649[0.713],((node22274node:0.86934,node33829node:0.59586):0.28578[0.949],(node46581node:0.49291,((node46554node:0.70040,((node17068node:0.51613,node27532node:0.36482):0.24644[0.983],(node34692node:0.52410,node45407node:0.74841):0.22560[0.969]):0.02020[0.469]):0.04324[0.849],((node26225node:0.86760,(node23525node:0.73719,(node45466node:0.57708,node914node:0.67722):0.25369[0.797]):0.11451[0.259]):0.09069[0.858],(node38551node:0.74511,((node45204node:1.26418,(node46877node:0.34834,node39953node:1.01790):0.70980[0.997]):0.18295[0.788],((node6437node:0.63745,node15329node:1.08818):0.08883[0.695],((node10260node:0.50676,node30463node:0.76063):0.07081[0.792],((node1763node:0.60687,(node25134node:0.16486,node25283node:1.08152):0.06242[0.746]):0.16174[0.966],(node34413node:1.10759,(node36115node:0.38847,(node17219node:0.56778,node15759node:0.40487):0.10022[0.906]):0.02249[0.133]):0.09707[0.947]):0.06732[0.879]):0.06560[0.869]):0.06282[0.562]):0.04352[0.365]):0.08878[0.929]):0.04713[0.882]):0.01917[0.229]):0.07462[0.457]):0.09310[0.893]):0.08552[0.604],(((node1335node:0.92030,node34643node:0.36011):0.34056[0.987],(node24878node:0.53130,(node7599node:0.48868,node16216node:0.70345):0.21738[0.905]):0.09648[0.489]):0.15834[0.881],(node42598node:0.48761,((node40878node:1.00126,(node28829node:0.83501,((node14914node:1.03218,node3819node:0.55746):0.18797[0.602],(node6695node:0.48001,node24485node:0.84144):0.77823[0.998]):0.06721[0.139]):0.09885[0.777]):0.11044[0.813],((node25570node:0.46963,((node30240node:0.57294,(node26297node:0.56858,(node41268node:0.60180,(node22852node:0.33173,node37378node:0.40489):0.07018[0.405]):0.04434[0.367]):0.07796[0.785]):0.08598[0.334],((node30727node:0.56496,node36645node:0.98967):0.20124[0.885],(node2477node:0.65892,(node28983node:0.75154,(node34906node:0.46260,node16377node:0.20726):0.23446[0.952]):0.24021[0.953]):0.10899[0.667]):0.12011[0.936]):0.13112[0.552]):0.20550[0.982],(node45053node:0.56473,((node33607node:0.55631,node23273node:0.34424):0.45490[0.998],(((node8677node:0.66172,node19510node:0.75383):0.11022[0.761],(node39995node:0.59977,(node21368node:0.88198,node21595node:0.51298):0.43784[0.976]):0.23579[0.908]):0.12226[0.901],((node36236node:0.52015,node11343node:0.45623):0.13984[0.929],((node35908node:0.73314,(node26814node:0.70462,(node32287node:0.69422,node23297node:0.52534):0.10772[0.546]):0.05180[0.747]):0.09042[0.924],((node41169node:0.55775,node32640node:0.38701):0.15359[0.941],(node15767node:0.37628,(node9311node:0.63383,(node46215node:0.59699,node4053node:0.45486):0.10074[0.763]):0.08106[0.763]):0.04434[0.746]):0.05472[0.848]):0.07341[0.637]):0.05886[0.706]):0.04200[0.773]):0.18643[0.972]):0.06181[0.759]):0.06740[0.385]):0.15885[0.953]):0.08439[0.885]):0.10320[0.859]):0.07770[0.899],(node12696node:0.88874,((node30497node:0.85604,node2494node:0.65194):0.22125[0.841],(((node13774node:0.44769,node25272node:0.44427):0.56899[1.000],(node37455node:0.81298,(node30440node:1.05638,(node42075node:0.71880,node42074node:0.67369):0.69892[0.999]):0.18732[0.726]):0.06294[0.277]):0.10921[0.540],((node30103node:0.89278,(node3576node:1.12157,((node12217node:0.75919,(node25285node:0.91978,(node13783node:0.51531,(node14651node:0.60804,node37577node:0.87023):0.26433[0.952]):0.45743[0.988]):0.05990[0.679]):0.06233[0.595],((node29724node:0.52897,(node14462node:0.39057,(node27526node:0.74036,node45572node:0.26081):0.25190[0.975]):0.18638[0.869]):0.33312[0.995],(((node25739node:0.77993,node19972node:0.60519):0.36003[0.970],(node11558node:0.51451,node41132node:0.46958):0.37430[0.982]):0.17276[0.798],(node22256node:1.05335,(node21279node:0.50892,(node1300node:0.63443,(node23512node:0.68402,(node23393node:0.48234,(node36262node:0.55730,node7220node:0.46424):0.26304[0.955]):0.14400[0.480]):0.18680[0.932]):0.06644[0.095]):0.14714[0.662]):0.27793[0.961]):0.25599[0.944]):0.09542[0.849]):0.04927[0.772]):0.09088[0.707]):0.07894[0.323],(((node39094node:0.75817,node32324node:1.05861):0.09219[0.632],(node8488node:0.70062,(((node2054node:0.71830,node33004node:0.88372):0.20874[0.843],(node2055node:0.46749,(node10307node:0.70041,node33811node:1.20879):0.12300[0.786]):0.14113[0.839]):0.19505[0.949],((node10022node:0.51446,(node16283node:1.03928,node24816node:0.87542):0.18393[0.856]):0.16540[0.895],(node35520node:0.58947,((node24068node:0.34639,node23167node:0.58643):0.06582[0.384],(node6122node:0.84345,node24286node:0.79982):0.27265[0.829]):0.07462[0.801]):0.10429[0.828]):0.13628[0.786]):0.05412[0.525]):0.00064[0.363]):0.05182[0.830],(((node23189node:0.51395,(node36458node:0.48736,((node36085node:0.42399,node29928node:0.39220):0.33398[0.996],(node36687node:0.39112,(node18404node:0.33588,node39485node:0.50552):0.09482[0.805]):0.25619[0.987]):0.06332[0.624]):0.13513[0.904]):0.13498[0.917],(((node24210node:0.49547,node17853node:0.38599):0.20908[0.979],((node30464node:0.67274,node10282node:0.64362):0.12457[0.796],(node41978node:0.52673,(node10996node:0.91497,node34834node:0.70785):0.12137[0.656]):0.08478[0.826]):0.09495[0.868]):0.03149[0.623],(((node13234node:0.54912,node15532node:0.64992):0.16271[0.824],((node363node:0.56152,node22597node:0.45522):0.08213[0.533],(node38559node:0.18272,node35228node:0.48737):0.12161[0.912]):0.29932[0.986]):0.15701[0.817],(((node42838node:0.58548,node41180node:0.60249):0.26069[0.954],(node46268node:0.88326,node23335node:0.52560):0.11795[0.128]):0.15676[0.934],(((node12081node:0.25326,node17220node:0.40434):0.32851[0.997],((node8609node:0.75904,node34947node:0.65046):0.21222[0.809],(node27029node:0.51889,node18795node:0.58649):0.11957[0.857]):0.06873[0.317]):0.08464[0.514],((node7534node:0.54511,(node40948node:0.59743,node44344node:0.84859):0.26297[0.954]):0.19907[0.873],((node32870node:0.19492,(node40717node:0.34438,node29324node:0.53054):0.06031[0.378]):0.11744[0.952],(node19332node:0.55402,((node41383node:0.53907,((node6649node:0.44233,node10315node:0.44422):0.17280[0.023],(node40282node:0.29935,(node29894node:0.16774,(node10308node:0.27178,(node41671node:0.43639,node41217node:0.51425):0.08483[0.544]):0.07307[0.876]):0.19109[0.993]):0.07611[0.687]):0.08577[0.881]):0.03041[0.180],((node8088node:0.59205,node31854node:0.62639):0.09961[0.585],((node35140node:0.51254,(node31988node:0.46049,node3580node:0.31865):0.07979[0.759]):0.11307[0.821],((node16695node:0.62273,node47162node:0.51632):0.15034[0.947],(node19158node:0.20970,(node1351node:0.29153,node8320node:0.50436):0.11126[0.687]):0.22974[0.995]):0.03373[0.330]):0.10221[0.928]):0.05216[0.500]):0.11921[0.925]):0.05535[0.830]):0.02779[0.751]):0.04670[0.776]):0.03744[0.497]):0.05670[0.346]):0.07250[0.889]):0.03202[0.883]):0.01865[0.383],((node18032node:0.67425,(node14629node:0.62748,node1984node:0.40980):0.07714[0.785]):0.22991[0.967],(((node32780node:1.36745,((node10416node:0.85071,node30892node:0.40583):0.39802[0.998],((node37763node:0.79120,node24779node:0.57282):0.05747[0.000],(node12169node:0.58983,(node37735node:0.51690,(node12631node:0.57570,node2572node:0.56112):0.14705[0.886]):0.09662[0.196]):0.00069[0.430]):0.07044[0.675]):0.00821[0.363]):0.08735[0.803],(((node10196node:0.81763,node1404node:0.51363):0.20265[0.852],(node32633node:0.60703,(node34021node:0.55236,(node1234node:1.27883,node4362node:0.29466):0.30031[0.950]):0.11497[0.383]):0.16650[0.921]):0.00677[0.000],((node39142node:0.35495,(node33752node:0.64842,node44744node:0.53303):0.08613[0.566]):0.25400[0.988],((node919node:0.56531,node14511node:0.35343):0.12761[0.915],(node24651node:0.56968,((node43816node:0.33903,(node25733node:0.41127,node2840node:0.61653):0.11987[0.872]):0.12880[0.937],(node5043node:0.55874,(node27805node:0.40337,node3285node:0.31621):0.18395[0.962]):0.04592[0.403]):0.05318[0.190]):0.04523[0.656]):0.05784[0.458]):0.07412[0.529]):0.02315[0.385]):0.02747[0.760],((node30101node:0.53834,node7536node:0.63378):0.16866[0.912],(((node37787node:0.35360,node31656node:0.51902):0.12601[0.938],((node45469node:0.35571,(node36234node:0.36052,node12399node:0.41001):0.04385[0.635]):0.06590[0.766],(node12993node:0.55278,(node11803node:0.32526,((node15012node:0.90664,(node43135node:0.39744,node24875node:1.05714):0.09549[0.266]):0.06190[0.767],(node39057node:0.32622,((node782node:0.29666,node41218node:0.54057):0.14586[0.861],(node28890node:0.45027,(node17604node:0.42528,(node23416node:0.52880,node25281node:0.54505):0.16734[0.882]):0.05968[0.481]):0.13183[0.950]):0.01851[0.367]):0.10757[0.899]):0.02922[0.030]):0.07095[0.734]):0.04191[0.553]):0.07209[0.735]):0.05211[0.859],((((node35node:0.31654,node21593node:0.56455):0.16112[0.889],(node36562node:0.63423,node18798node:0.65450):0.14180[0.049]):0.10206[0.871],(node34154node:0.45383,(node11824node:0.67208,(node12111node:0.60379,(node35885node:0.47624,node16299node:0.62096):0.05515[0.242]):0.02617[0.000]):0.04507[0.842]):0.09359[0.606]):0.02727[0.297],((node3727node:0.49209,(node29783node:0.24254,node45828node:0.69587):0.13811[0.578]):0.07246[0.440],((node27796node:0.53014,node20402node:0.41394):0.09915[0.604],(node11070node:0.58218,(node16672node:0.44169,(node19228node:0.47061,node9716node:0.36290):0.08839[0.565]):0.12077[0.911]):0.14465[0.909]):0.11843[0.923]):0.02983[0.715]):0.06284[0.915]):0.03825[0.374]):0.02075[0.000]):0.10480[0.967]):0.02759[0.788]):0.05051[0.912]):0.05865[0.794]):0.03515[0.815]):0.15165[0.953]):0.07567[0.830]):0.10631[0.891]):0.21683[0.977]):0.11173[0.863]):0.07612[0.840]):0.04971[0.872]):0.02967[0.886],((node21055node:0.50739,(node22962node:0.57628,node33565node:0.77824):0.18488[0.879]):0.44794[0.997],((((node32967node:1.51014,(node4458node:1.00905,node40590node:0.96803):0.19693[0.710]):0.13612[0.704],(node31189node:1.11471,((node23633node:0.45562,node45909node:0.64738):0.16209[0.931],(node1208node:0.46526,(node39187node:0.61428,(node10123node:0.77011,node27591node:0.56485):0.02531[0.582]):0.11612[0.892]):0.06116[0.748]):0.00065[0.000]):0.37057[0.995]):0.23092[0.943],(((node14040node:1.08827,(node88node:0.80508,(node44434node:1.00890,(node46427node:0.59990,node34951node:0.67941):0.02259[0.591]):0.09784[0.152]):0.11010[0.723]):0.09513[0.834],((node33110node:0.92167,(node9430node:1.62101,node32974node:0.51541):0.19168[0.780]):0.22753[0.917],(node7598node:0.84027,(node41957node:0.60788,(node3900node:0.54949,(node29318node:0.52676,node32925node:0.54339):0.22689[0.886]):0.31047[0.962]):0.38056[0.966]):0.22866[0.434]):0.12076[0.897]):0.05164[0.852],(((node27187node:0.81862,(node38519node:1.35442,(node40980node:0.56747,node19173node:0.47860):0.46347[0.989]):0.15042[0.593]):0.10453[0.519],((node45119node:0.37857,node22638node:0.54439):0.72455[1.000],(node11597node:0.37826,node225node:0.44386):0.60375[1.000]):0.17847[0.896]):0.10335[0.890],((node33970node:0.76862,((node11790node:0.90556,(node36304node:0.87628,(node26258node:0.40298,node33273node:0.67039):0.25031[0.890]):0.40069[0.985]):0.09722[0.664],((node36976node:1.13318,(node43213node:0.70811,node38400node:0.42942):0.23473[0.921]):0.14061[0.423],((node31130node:0.77949,node31614node:0.64380):0.12869[0.607],(node15207node:0.77928,(node38919node:0.65490,(node9238node:0.80344,node40435node:0.49088):0.08445[0.758]):0.09175[0.430]):0.31566[0.987]):0.10654[0.880]):0.13313[0.919]):0.10348[0.736]):0.14471[0.923],((node25266node:0.69679,node37149node:0.65110):0.33582[0.978],(((node46339node:0.90191,(node21227node:0.39116,node41216node:0.77485):0.11166[0.663]):0.39922[0.985],(node13370node:0.76615,((node44504node:0.56563,node1899node:1.46683):0.19689[0.415],(node25947node:0.46557,node41576node:0.79720):0.15812[0.836]):0.16524[0.571]):0.12643[0.863]):0.03611[0.386],((node26446node:0.98990,node26609node:0.79015):0.24621[0.941],(node16765node:0.27378,((node13216node:0.72898,((node15188node:0.52626,(node4550node:0.46736,node32477node:0.34856):0.07026[0.843]):0.09764[0.844],(node32679node:0.27093,(node44607node:0.07039,node17118node:0.21679):0.09970[0.927]):0.02974[0.363]):0.10234[0.911]):0.10606[0.924],(node41257node:0.34910,(node35074node:0.51151,((node23551node:1.01957,(node989node:0.69761,(node1223node:0.81951,node29150node:0.36929):0.16218[0.879]):0.07904[0.371]):0.24251[0.976],(node11147node:0.58201,((node12420node:0.30338,node20811node:1.01035):0.47145[0.988],(node35075node:0.54576,(node34907node:0.98384,node39618node:0.75213):0.15565[0.767]):0.19868[0.527]):0.13828[0.862]):0.31775[0.991]):0.11349[0.919]):0.18744[0.951]):0.26779[0.997]):0.02703[0.225]):0.19044[0.963]):0.25314[0.985]):0.05869[0.742]):0.01419[0.474]):0.04341[0.841]):0.04967[0.854]):0.03314[0.234]):0.05893[0.903],(((((node44661node:0.86652,(node9835node:0.69958,((node30200node:0.37747,node45707node:0.89435):0.33138[0.993],(node28232node:0.64118,(node34190node:0.58186,(node28325node:0.39301,node18602node:0.74248):0.08609[0.814]):0.09962[0.385]):0.08429[0.751]):0.12217[0.591]):0.25370[0.953]):0.21111[0.932],((node10314node:0.94209,node42631node:0.89726):0.15517[0.852],((node27803node:0.69730,(node7132node:0.58529,node207node:0.65838):0.25706[0.098]):0.25926[0.958],((node7738node:0.93087,node2366node:0.71091):0.31900[0.959],(node26207node:0.57274,(node14240node:0.50559,(node11826node:0.88625,(node39569node:0.26980,node32482node:0.42116):0.13484[0.498]):0.47488[0.997]):0.16776[0.860]):0.21036[0.950]):0.07786[0.129]):0.07535[0.845]):0.07332[0.841]):0.06515[0.845],(((node22574node:1.27313,(node45429node:0.40528,node15187node:0.66899):0.32689[0.889]):0.24004[0.924],(node25866node:0.71958,(((node26400node:0.81944,node23388node:0.87800):0.28881[0.941],(node23872node:0.43055,node38175node:0.46305):0.54203[1.000]):0.11305[0.172],((node45817node:0.78266,(node7473node:0.73684,node18063node:0.55091):0.11890[0.671]):0.16822[0.941],(((node42972node:0.59531,node13567node:0.75940):0.08474[0.755],(node32127node:0.68028,(node23449node:1.06691,node40578node:0.71849):0.09350[0.388]):0.05699[0.726]):0.14495[0.936],((node18168node:0.73169,(node35312node:0.58622,node32469node:0.77459):0.22470[0.915]):0.12782[0.888],(node32101node:0.75731,(node30260node:1.28868,((node10293node:0.47518,node29282node:0.52772):0.09822[0.518],(node44781node:0.60578,(node9630node:0.37066,(node22037node:0.34024,node15337node:0.42996):0.09633[0.921]):0.11436[0.900]):0.09135[0.633]):0.17789[0.663]):0.26487[0.860]):0.10371[0.830]):0.04692[0.802]):0.04176[0.499]):0.04723[0.855]):0.06435[0.358]):0.09626[0.854]):0.06239[0.694],(((node34300node:1.05533,(node24266node:0.69849,(node10920node:0.30063,node20315node:0.63633):0.39722[0.982]):0.39757[0.984]):0.22610[0.758],(node22657node:0.61637,((node11763node:0.48617,(node28366node:0.69621,node18931node:0.66634):0.18445[0.919]):0.03274[0.428],(node38773node:0.83679,(node30924node:1.07759,(node11689node:0.28813,(node45914node:0.58671,node44728node:0.47481):0.19834[0.873]):0.07366[0.284]):0.12953[0.089]):0.19131[0.865]):0.25011[0.986]):0.16365[0.881]):0.13536[0.890],((node11300node:0.67548,(node4864node:0.99225,(node21260node:0.68579,node2043node:0.93114):0.27875[0.907]):0.09725[0.254]):0.09628[0.867],(((node24321node:0.96713,node3803node:0.84860):0.19156[0.448],(node36001node:0.65420,(node32189node:0.38212,node35506node:0.62892):0.34141[0.989]):0.21268[0.936]):0.14369[0.898],((node14325node:1.07471,((node21076node:0.74464,node35965node:0.61633):0.20640[0.941],(node23703node:0.70212,node39002node:0.56870):0.16443[0.914]):0.14994[0.772]):0.08704[0.478],(node11766node:0.84981,(node42287node:0.30571,(node9058node:0.61559,(node13418node:1.33087,node7270node:0.49428):0.17350[0.402]):0.17940[0.798]):0.27607[0.707]):0.45042[0.996]):0.03232[0.210]):0.07252[0.874]):0.07544[0.880]):0.03949[0.794]):0.01873[0.737]):0.03960[0.609],((((node15766node:0.40481,(node39793node:0.81596,(node19005node:0.99634,(node21778node:0.61311,node11230node:0.90297):0.19813[0.068]):0.12493[0.832]):0.18343[0.831]):0.70844[1.000],(node34702node:0.76655,(node14356node:0.91682,((node3864node:0.76488,node43255node:0.45497):0.13205[0.355],((node28005node:0.25426,node45601node:0.60988):0.06737[0.577],((node46929node:0.42190,node42858node:0.40349):0.07206[0.683],(node20799node:0.44830,node39109node:0.44324):0.12532[0.812]):0.07193[0.866]):0.17336[0.832]):0.27077[0.928]):0.43805[0.992]):0.18842[0.281]):0.24172[0.333],(node5897node:0.78493,(node45611node:0.57549,((((node46318node:0.47291,node22854node:1.17606):0.18835[0.905],(node42699node:0.70974,node36647node:0.31798):0.20836[0.891]):0.11763[0.694],((node23440node:0.60930,node40223node:0.93817):0.13748[0.888],((node31791node:0.80639,node19408node:0.70485):0.04704[0.000],(node35901node:0.72605,node16826node:0.98298):0.32447[0.926]):0.07266[0.652]):0.08679[0.839]):0.06259[0.790],((node14918node:0.52903,(node14509node:0.74488,(node7050node:0.46904,(node7127node:0.95034,node11825node:0.36749):0.13932[0.071]):0.20848[0.927]):0.10634[0.034]):0.08854[0.198],(node5311node:0.64621,((node33743node:0.46473,((node43048node:0.78101,node3828node:0.54731):0.27259[0.945],(node36373node:0.61138,(node8580node:0.58698,node46531node:0.73942):0.09425[0.752]):0.10551[0.483]):0.04158[0.592]):0.11090[0.791],((node30795node:0.34873,node11863node:0.29825):0.19536[0.989],(node10419node:0.62400,(node43089node:0.52588,(node5209node:0.57596,node26863node:0.39045):0.06928[0.838]):0.07572[0.477]):0.07729[0.903]):0.06493[0.924]):0.06408[0.927]):0.03869[0.230]):0.05519[0.865]):0.10145[0.442]):0.25326[0.959]):0.46224[0.996]):0.14997[0.925],(((node23454node:1.75879,(node29337node:0.57554,node29183node:1.46772):0.57845[0.908]):0.28073[0.615],(node22836node:0.95547,(node13814node:0.92660,(node15839node:1.20727,(node20429node:0.72063,(node21213node:0.68106,(node6606node:0.75402,node5074node:0.76825):0.16905[0.385]):0.56162[0.988]):0.34748[0.907]):0.19560[0.676]):0.24192[0.840]):0.20413[0.639]):0.20223[0.914],((node25289node:0.80097,node33754node:0.85958):0.68045[1.000],((node37764node:0.79936,(node21008node:0.73535,node6051node:0.49574):0.20449[0.922]):0.13338[0.826],(node4204node:0.97758,(((node9473node:0.59595,node29669node:0.36979):0.11723[0.529],(node3006node:0.49629,(node28255node:0.82804,(node24268node:0.65719,(node5175node:0.36179,(node39792node:0.47560,(node23479node:0.85372,node12167node:1.28742):0.08907[0.736]):0.23765[0.961]):0.06900[0.838]):0.07242[0.157]):0.08470[0.867]):0.02945[0.312]):0.24432[0.995],(((node2706node:0.69338,(node9205node:0.27743,node2832node:0.41971):0.17536[0.908]):0.38056[0.997],((node42105node:0.89480,(node30028node:0.44810,node40131node:0.54491):0.13926[0.918]):0.06799[0.583],(node7585node:0.40370,(node6440node:0.55853,(node792node:0.33106,node43131node:0.30870):0.10759[0.479]):0.09936[0.845]):0.15379[0.958]):0.10191[0.831]):0.17595[0.952],((((node35758node:0.69617,node25008node:0.61605):0.28794[0.983],(node20520node:0.72423,node30342node:0.55736):0.15565[0.453]):0.11192[0.857],(node38564node:0.73858,(node45055node:0.64245,((node6712node:0.53393,node31628node:0.64257):0.10729[0.575],(node41233node:0.65436,(node30756node:1.02288,(node5828node:0.44278,node41153node:0.38018):0.08424[0.775]):0.08000[0.689]):0.15058[0.950]):0.19448[0.970]):0.10184[0.848]):0.05223[0.116]):0.10797[0.971],((node1132node:0.73969,node33859node:0.53481):0.23572[0.967],(((node40354node:0.53136,node20754node:0.47435):0.21219[0.976],(node32563node:0.32764,(node6236node:0.47582,node38845node:0.54716):0.03589[0.724]):0.02526[0.728]):0.07054[0.923],(node34699node:0.45615,(node36450node:0.53321,(node36457node:0.48584,(node10295node:0.54877,(node8956node:0.61951,((node11360node:0.31598,node4079node:1.10297):0.09324[0.820],(node35261node:0.46021,(node5154node:0.55414,(node17048node:0.83292,node21476node:0.41386):0.12151[0.869]):0.08335[0.669]):0.12132[0.936]):0.14253[0.866]):0.07753[0.296]):0.05750[0.587]):0.01997[0.153]):0.04416[0.658]):0.07925[0.929]):0.02813[0.285]):0.02188[0.759]):0.01019[0.664]):0.07670[0.911]):0.11249[0.238]):0.15145[0.936]):0.26918[0.981]):0.06597[0.832]):0.08539[0.507]):0.03887[0.797]):0.02188[0.360],(((((node39010node:0.61638,node28175node:0.77665):0.21241[0.932],(node36193node:0.52795,node30003node:0.44392):0.54314[1.000]):0.17069[0.925],((node8905node:0.68508,(node34338node:0.82978,node37742node:0.37618):0.24826[0.956]):0.19825[0.931],(node23255node:0.48514,(node20672node:0.88437,(node41554node:0.63742,node20676node:0.61657):0.10464[0.025]):0.06730[0.340]):0.39873[0.996]):0.09501[0.267]):0.20143[0.960],((node8020node:0.46577,(node21214node:0.01240,node39511node:0.55072):0.69886[1.000]):0.51305[0.991],(((node7871node:2.32035,node12503node:2.31044):0.47607[0.819],(node26774node:1.05280,(node33535node:0.53142,node39036node:1.75294):0.18109[0.111]):0.33657[0.545]):0.16933[0.512],((node22989node:1.13623,node34085node:1.41338):0.16759[0.515],((node41884node:2.31805,node35395node:1.07260):0.62099[0.846],(node42949node:2.74348,(node8392node:0.35314,(node27685node:0.95853):1.07567[0.852]):0.82803[0.863]):0.28976[0.521]):0.12496[0.163]):0.22000[0.852]):0.30577[0.936]):0.14124[0.880]):0.04172[0.739],((node32100node:0.52891,(node16311node:0.92599,node26949node:0.63864):0.11477[0.362]):0.41206[0.999],(((node12068node:2.97206,node42029node:1.14082):0.97392[0.933],(((node23933node:0.61065,node42694node:0.87496):0.22462[0.386],((node37554node:1.16378,node25033node:1.39458):0.03848[0.407],(node8678node:0.92929,node35899node:0.97471):0.56629[0.838]):0.24009[0.850]):0.19584[0.886],((node38850node:0.25836,(node7320node:0.57701,node19344node:0.85866):0.10846[0.776]):0.79009[1.000],((node38184node:1.15915,(node10301node:1.49482,node42622node:0.41459):0.16262[0.424]):0.13636[0.421],((node19652node:0.65416,node3278node:0.47450):0.37719[0.970],(node11687node:0.45426,node40554node:0.60896):0.44995[0.989]):0.16925[0.413]):0.15760[0.875]):0.11524[0.075]):0.19074[0.922]):0.02784[0.610],((((node47028node:0.47045,node44135node:1.01666):0.47107[0.987],(node28756node:0.54844,(node9446node:0.73312,node23331node:0.61496):0.26127[0.865]):0.75989[0.999]):0.20953[0.831],(node33430node:2.18227,(((node10892node:1.14434,node42837node:0.50182):0.39692[0.973],((node35496node:0.57909,node45978node:0.71285):0.06200[0.769],(node27525node:0.69544,node34012node:0.78440):0.09671[0.804]):0.13177[0.812]):0.50952[0.993],((node28248node:0.55722,node5086node:0.74888):0.12701[0.881],((node34917node:1.04651,(node3758node:0.90008,(node28798node:0.65222,(node33869node:0.48699,((node31100node:0.94210,node3670node:0.58060):0.12849[0.853],(node7917node:0.55938,(node37517node:0.74319,node7908node:0.40867):0.40077[0.995]):0.14588[0.640]):0.06737[0.547]):0.16717[0.903]):0.18931[0.935]):0.15624[0.927]):0.09091[0.811],(((node15242node:0.90043,node17038node:0.88781):0.18048[0.000],((node19520node:0.57615,node37426node:0.87723):0.24779[0.772],(node28908node:0.72896,node40267node:0.40702):0.43431[0.989]):0.16791[0.865]):0.14767[0.177],(((node38168node:0.71692,node16799node:1.12918):0.15030[0.839],(node30458node:0.71066,(node25651node:0.53342,node27107node:0.68208):0.30727[0.972]):0.14001[0.859]):0.12651[0.906],((node26402node:0.75400,(node660node:0.89180,node648node:0.29946):0.17077[0.932]):0.09534[0.286],(node19495node:0.61200,(node33109node:0.66359,node40950node:0.92682):0.00822[0.004]):0.12671[0.913]):0.07322[0.870]):0.07176[0.893]):0.02303[0.762]):0.04994[0.603]):0.05518[0.709]):0.36198[0.956]):0.24556[0.877]):0.17971[0.952],((node2061node:1.74300,(node21125node:1.95321,(node522node:1.66288,(node35743node:1.18320,node15596node:1.03258):0.66979[0.948]):0.14836[0.788]):0.34105[0.846]):0.51684[0.966],((node7757node:0.71410,(node24897node:0.83115,(node34node:0.00088,node31375node:0.22605):1.23887[0.854]):0.50459[0.962]):0.08671[0.707],(((node1883node:0.89504,node27854node:1.03295):0.24340[0.690],((node5064node:0.75004,node9472node:1.13179):0.10034[0.774],(node24446node:0.85722,(node30088node:0.78917,(node31454node:0.35813,node14373node:0.41928):0.54065[0.998]):0.30635[0.919]):0.13585[0.217]):0.01322[0.435]):0.05085[0.739],((node1262node:0.93942,(node45479node:0.55823,(node38765node:0.70908,(node20338node:0.87562,((node43165node:0.50777,node37989node:0.49153):0.35156[0.994],(node25122node:0.53530,(node30642node:0.58249,node43722node:0.32119):0.13593[0.771]):0.21678[0.948]):0.13385[0.597]):0.02901[0.000]):0.05695[0.126]):0.08458[0.668]):0.14591[0.811],(((node38490node:0.79417,node47128node:0.59357):0.15708[0.793],(((node3252node:0.19347,node20827node:0.46989):0.67466[1.000],(node31521node:0.67881,(node44575node:0.36425,(node42862node:0.34651,(node39521node:0.19811,node8335node:0.49913):0.11646[0.855]):0.10072[0.772]):0.17893[0.956]):0.09994[0.579]):0.17810[0.986],((node16000node:0.89465,(node39058node:1.67774,(node36783node:1.08048,(node24283node:0.70863,node14839node:0.72902):0.53284[0.987]):0.19457[0.467]):0.17919[0.371]):0.33266[0.978],(((node23534node:0.50693,(node32481node:0.34119,node43254node:0.37802):0.52663[1.000]):0.05357[0.689],((node1062node:1.21668,(node37424node:0.63472,(node784node:0.65799,node3582node:0.87604):1.51020[1.000]):0.52010[0.796]):0.28385[0.813],((node23289node:0.76607,(node17267node:0.49543,node22640node:0.71075):0.12392[0.903]):0.12519[0.765],(node28759node:0.35132,(node6907node:0.29777,(node46439node:0.51339,node38420node:0.23630):0.14294[0.938]):0.11102[0.896]):0.33875[0.984]):0.05425[0.615]):0.04928[0.807]):0.02897[0.867],(((node7152node:0.56160,(node3326node:0.77583,node25294node:1.33068):0.20163[0.685]):0.11108[0.720],(node40687node:0.58237,(node14199node:0.54879,(node40861node:0.52364,(node22464node:0.35915,(node35299node:0.55408,(node13543node:0.34313,node28282node:0.42065):0.02388[0.086]):0.10883[0.959]):0.11392[0.926]):0.13109[0.904]):0.13360[0.899]):0.11560[0.877]):0.06349[0.081],((node17066node:0.36801,(node8441node:0.54320,node45819node:0.47824):0.17208[0.850]):0.06226[0.866],((node39101node:0.34459,node35992node:0.31677):0.34141[1.000],(node18882node:0.69347,((node31313node:1.27138,node23808node:0.87018):0.13101[0.185],(node1682node:0.63382,node39827node:0.52437):0.38597[0.965]):0.26787[0.884]):0.11417[0.086]):0.08319[0.840]):0.04640[0.881]):0.09951[0.961]):0.01986[0.744]):0.02082[0.185]):0.16763[0.973]):0.16825[0.978],(((node30537node:1.20183,node26794node:0.28827):0.15281[0.833],((node43375node:0.53763,node4865node:0.97372):0.34587[0.968],(node13352node:0.81132,(node9392node:0.87049,node13353node:0.16271):0.82155[1.000]):0.21473[0.750]):0.27083[0.962]):0.12414[0.107],(((node37376node:0.63402,(node7631node:0.67090,(node45960node:0.59774,node5989node:0.66232):0.33843[0.990]):0.15106[0.162]):0.18256[0.898],(node45754node:0.61128,(node12555node:0.67446,(node33318node:0.70109,node9476node:0.55635):0.10551[0.743]):0.12166[0.875]):0.02655[0.307]):0.14199[0.809],((((node42290node:0.74673,node26936node:0.52032):0.17373[0.323],((node15434node:0.78073,node1776node:0.48234):0.19990[0.846],(node36575node:0.39168,(node34581node:0.48692,node29843node:0.77109):0.13922[0.860]):0.08576[0.618]):0.11763[0.915]):0.05163[0.800],(((node12427node:0.65695,(node42784node:0.51359,node39984node:0.45879):0.10482[0.585]):0.08683[0.870],((node11213node:0.36270,(node28747node:0.39103,node25104node:0.55521):0.12665[0.897]):0.04123[0.444],((node14022node:0.40544,node18212node:0.67169):0.02440[0.489],(node13084node:0.29304,node46697node:0.42422):0.18945[0.989]):0.07879[0.900]):0.03877[0.109]):0.06615[0.508],(((node23281node:0.43608,(node45553node:0.58596,node12820node:0.63847):0.10453[0.119]):0.12597[0.905],((node38555node:0.38569,node5712node:0.43765):0.15204[0.957],(((node46277node:0.94192,node30896node:0.49051):0.15665[0.885],(node25731node:0.46751,node12716node:0.52260):0.09721[0.614]):0.16594[0.940],(node45603node:0.56279,((node31053node:0.40609,node35291node:0.47791):0.12817[0.905],((node14289node:0.48940,node12844node:0.43651):0.09541[0.666],(node41619node:0.43711,node45984node:0.29926):0.18014[0.921]):0.11202[0.340]):0.05372[0.795]):0.08253[0.791]):0.04229[0.782]):0.04725[0.669]):0.02217[0.087],(((node44095node:0.70758,node41181node:0.41357):0.20570[0.948],((node6005node:0.32577,node34816node:0.69136):0.17298[0.936],(node47026node:0.58275,node37859node:0.41811):0.06525[0.810]):0.09322[0.724]):0.13199[0.303],(((node34048node:0.39041,node46927node:0.40816):0.09494[0.873],((node18974node:0.49700,node38143node:0.78336):0.15293[0.685],(node3470node:0.84904,(node3681node:0.51688,(node8168node:0.55364,node41128node:0.49336):0.09845[0.360]):0.11334[0.897]):0.16898[0.953]):0.10586[0.887]):0.04514[0.415],((node3431node:0.58236,(node39991node:0.38640,(node27009node:0.73623,(node208node:0.20401,node42647node:0.67578):0.35501[0.984]):0.30185[0.974]):0.08649[0.808]):0.13158[0.967],((node23543node:0.53926,(node13240node:0.51012,node37147node:0.62441):0.12420[0.302]):0.13466[0.583],((node21046node:0.39468,node39610node:0.54758):0.16813[0.915],(((node44847node:0.58035,node36670node:0.35141):0.20527[0.963],(node4165node:0.45197,(node4020node:0.71328,node19415node:0.68877):0.15821[0.865]):0.15212[0.922]):0.10414[0.739],(((node39308node:0.47734,((node5925node:0.03848,node4950node:0.17400):0.25264[1.000],((node30231node:0.37589,node12744node:0.54019):0.09728[0.600],(node18541node:0.40918,node37781node:0.40413):0.20320[0.669]):0.09283[0.865]):0.11183[0.897]):0.07334[0.666],(node31621node:0.49449,((node4370node:0.47842,(node4347node:0.25129,node35569node:0.39260):0.28296[0.997]):0.09502[0.876],(node7904node:0.38115,(node28670node:0.34742,(node12780node:0.39045,(node41614node:0.33096,node13127node:0.44963):0.08408[0.842]):0.10889[0.693]):0.04710[0.203]):0.07973[0.764]):0.08187[0.911]):0.05120[0.492]):0.02409[0.710],(((node13807node:0.34537,(node28472node:0.20450,node38102node:0.28462):0.27547[0.987]):0.10526[0.916],((node8804node:0.49925,node8128node:0.51857):0.05175[0.466],((node23861node:0.33908,node47137node:0.42713):0.13815[0.869],(node35093node:0.32943,(node22165node:0.30659,node16873node:0.14183):0.14148[0.960]):0.09931[0.936]):0.11885[0.890]):0.14279[0.962]):0.03639[0.787],(((node35292node:0.78378,((node1855node:0.65888,node38071node:0.52294):0.17289[0.961],(node36614node:0.79002,node10823node:0.77627):0.09996[0.791]):0.07688[0.381]):0.04591[0.562],((node1191node:0.57721,node3234node:0.63759):0.23437[0.969],(node28661node:0.78276,(node11143node:0.52860,node37166node:0.35252):0.07112[0.421]):0.10985[0.925]):0.02275[0.040]):0.05217[0.341],((node974node:0.50970,(node41491node:0.70013,((node9433node:0.76626,node45024node:0.49964):0.19732[0.935],(node36003node:0.49428,(node10324node:0.41495,node42952node:0.61924):0.18627[0.919]):0.04914[0.207]):0.08957[0.781]):0.07132[0.106]):0.08568[0.895],((node14228node:0.56559,node31492node:0.45201):0.21586[0.969],(node6299node:0.76949,(node16030node:0.59308,(node41056node:0.76545,((node35293node:0.58000,node10070node:0.57559):0.10772[0.860],(node39093node:0.47972,(node10259node:0.35359,node29785node:0.44441):0.20188[0.951]):0.15683[0.934]):0.15573[0.901]):0.13729[0.862]):0.00064[0.139]):0.04423[0.461]):0.07551[0.899]):0.07011[0.893]):0.04985[0.519]):0.02685[0.810]):0.00914[0.247]):0.04711[0.852]):0.04367[0.839]):0.05055[0.902]):0.01706[0.773]):0.07498[0.927]):0.06876[0.851]):0.10703[0.983]):0.02417[0.723]):0.02026[0.828],((((node42126node:0.89623,node26571node:0.60013):0.14897[0.878],(node39145node:0.46712,(node4364node:0.62974,(node8484node:0.97298,node37748node:0.36694):0.17391[0.812]):0.15163[0.967]):0.07692[0.306]):0.05735[0.814],(((node3053node:0.45922,node15362node:0.67239):0.22724[0.911],(node3465node:0.62944,(node2010node:0.77925,(node6989node:0.57738,(node34839node:0.85464,node4977node:0.82819):0.09696[0.740]):0.03749[0.693]):0.09504[0.816]):0.09093[0.702]):0.11852[0.909],((((node24650node:0.42850,node47245node:0.45737):0.12413[0.935],(node2703node:0.35580,(node6811node:0.37725,(node15026node:0.51491,(node26892node:0.20018,node35190node:0.25663):0.04407[0.755]):0.06849[0.897]):0.09518[0.930]):0.05739[0.113]):0.03778[0.780],(((node29381node:0.57219,node44557node:0.49613):0.07802[0.000],(node18376node:0.43786,node33180node:0.48854):0.12030[0.929]):0.03920[0.236],((node13154node:0.33087,node18788node:0.54877):0.11476[0.914],(node23360node:0.44129,(node5108node:0.41471,(node4394node:0.41030,node12843node:0.32222):0.11908[0.944]):0.06264[0.886]):0.09279[0.903]):0.03260[0.803]):0.03294[0.733]):0.04606[0.194],((node30294node:0.43402,node8241node:0.50786):0.08661[0.915],((node3428node:0.45966,(node29171node:0.33516,(node24188node:0.56086,node20601node:0.51828):0.12994[0.943]):0.06020[0.842]):0.03350[0.522],(((node12868node:0.50177,node21574node:0.40307):0.19179[0.976],((node10568node:0.32014,node3469node:0.38813):0.09995[0.959],((node38018node:0.40656,node17496node:0.38995):0.09383[0.443],(node18484node:0.58109,(node435node:0.53135,(node13074node:0.41388,node17694node:0.86619):0.16493[0.942]):0.03797[0.813]):0.09679[0.378]):0.00351[0.391]):0.04825[0.808]):0.04201[0.871],(((node35189node:0.33974,node33816node:0.46626):0.15823[0.961],((node29553node:0.42681,node656node:0.43892):0.12896[0.944],(node11861node:0.42652,(node22637node:0.48475,node39006node:0.51070):0.12065[0.942]):0.03912[0.758]):0.01674[0.724]):0.06075[0.384],(node11250node:0.60186,((node5829node:0.35378,(node31606node:0.36448,node1982node:0.42947):0.11377[0.726]):0.06149[0.550],(node42462node:0.39737,(node33711node:0.41169,node5333node:0.20170):0.09473[0.662]):0.09294[0.929]):0.03995[0.856]):0.02353[0.488]):0.03400[0.853]):0.05806[0.965]):0.02158[0.745]):0.02965[0.793]):0.02614[0.761]):0.04928[0.298]):0.00054[0.590],(((((node25809node:0.45945,(node7476node:0.61304,node35099node:0.53926):0.19067[0.956]):0.05570[0.764],(node911node:0.50485,(node28911node:0.50507,node21603node:0.52487):0.14088[0.893]):0.14209[0.905]):0.14814[0.966],((node7099node:0.48173,(node2926node:0.77352,node32131node:0.59600):0.15397[0.895]):0.11878[0.862],((node37981node:0.59462,(node35939node:0.37014,(node16858node:0.47860,node21604node:0.55124):0.27489[0.987]):0.14147[0.894]):0.05003[0.728],(node7980node:0.56672,(node21782node:0.48569,((node4616node:0.37070,node33334node:1.13574):0.13237[0.843],((node16052node:0.49179,node23288node:0.76456):0.12463[0.784],(node26669node:0.50349,node3901node:0.39931):0.13386[0.856]):0.09305[0.438]):0.06385[0.561]):0.22384[0.983]):0.06673[0.833]):0.02626[0.809]):0.04653[0.501]):0.18066[0.999],(((node4944node:0.50020,(node38520node:0.54923,node40582node:0.65042):0.16327[0.663]):0.11016[0.541],(node9237node:0.66370,((node442node:0.65010,node22661node:0.43081):0.10715[0.586],(node11430node:0.61263,(node41396node:0.52215,(node14001node:0.50183,node6995node:0.49982):0.13345[0.753]):0.09802[0.389]):0.07548[0.233]):0.04023[0.424]):0.02653[0.737]):0.04775[0.879],(((node40723node:0.50850,node32650node:0.46969):0.23289[0.974],(node6992node:0.65485,(node10306node:0.84611,(node27756node:0.66165,(node17495node:0.42744,(node12625node:0.41411,node11706node:0.44541):0.10029[0.878]):0.08173[0.805]):0.02506[0.217]):0.07258[0.897]):0.06774[0.676]):0.03996[0.827],(((node41552node:0.55540,node15958node:0.35209):0.13094[0.884],(node45573node:0.50771,node24428node:0.46971):0.12913[0.913]):0.11920[0.908],((node24146node:0.60636,node7946node:0.49580):0.05103[0.449],(node36235node:0.64239,(node44857node:0.42584,(node11532node:0.43299,(node24190node:0.41904,node19029node:0.41425):0.08606[0.692]):0.03621[0.057]):0.19017[0.975]):0.11825[0.902]):0.09213[0.546]):0.04166[0.783]):0.06869[0.945]):0.04093[0.563]):0.01959[0.746],((((node26891node:0.44377,node28595node:0.62245):0.19378[0.588],(node9990node:0.64303,(node43559node:0.57507,node1263node:0.60891):0.18339[0.939]):0.08065[0.829]):0.10895[0.901],((((node11657node:0.69313,node45160node:0.46765):0.16321[0.935],(node28317node:0.66842,(node14528node:0.65919,node4663node:0.79844):0.12024[0.527]):0.07755[0.839]):0.01581[0.657],((node24187node:0.64363,node17937node:0.62640):0.21942[0.869],((node39069node:0.77984,node46845node:0.66180):0.08373[0.784],(node7974node:0.81068,node29540node:0.60667):0.15868[0.384]):0.05931[0.572]):0.08923[0.455]):0.13189[0.988],((node20670node:0.55099,((node41121node:0.58688,node8732node:0.64380):0.20586[0.965],(node43340node:0.71987,(node25284node:1.20203,(node30628node:0.58309,node6670node:0.69914):0.72246[0.995]):0.16450[0.268]):0.07342[0.789]):0.08532[0.789]):0.04952[0.863],(node28496node:0.46136,(node12191node:0.92611,((node8391node:0.42666,node22658node:1.10376):0.11538[0.434],(node29237node:0.55455,(node21097node:0.93636,node38378node:1.38074):0.68087[0.887]):0.25151[0.856]):0.23323[0.113]):0.20414[0.856]):0.15313[0.896]):0.09805[0.945]):0.06213[0.945]):0.03180[0.823],((((node28620node:0.61380,node31139node:0.40013):0.13312[0.927],((node14253node:0.37994,node11611node:1.11990):0.01458[0.549],(node37783node:0.42950,(node10906node:0.70786,node39894node:0.44546):0.09221[0.711]):0.05537[0.288]):0.10091[0.718]):0.08890[0.937],(((node37061node:1.10986,node7039node:0.39454):0.09543[0.783],((node24489node:0.76908,node14549node:0.66646):0.19083[0.720],(node16262node:0.75858,(node33903node:0.74154,node36961node:0.85539):0.10861[0.329]):0.12206[0.429]):0.14027[0.764]):0.04717[0.786],(((node6232node:0.36116,node37552node:0.90135):0.22091[0.918],(node17019node:0.83706,(node12743node:0.54279,(node35388node:0.44984,node27258node:0.40762):0.13216[0.931]):0.15420[0.852]):0.23797[0.983]):0.08524[0.867],(((node11014node:0.95978,node16309node:0.67516):0.35334[0.958],(node690node:0.71558,(node1428node:1.42682,(node42818node:0.53196,(node7643node:0.57774,node35749node:0.90713):0.44751[0.826]):0.29320[0.956]):0.04013[0.607]):0.14638[0.924]):0.12098[0.913],((node34169node:0.63991,(node28828node:1.12614,node978node:0.51829):0.11183[0.506]):0.14043[0.717],(node26302node:0.52337,(node24470node:0.84377,(node9593node:0.53525,node38068node:0.50848):0.14685[0.602]):0.07414[0.378]):0.09992[0.908]):0.02596[0.738]):0.04933[0.788]):0.07537[0.900]):0.04463[0.120]):0.06150[0.938],((node45023node:0.44129,node6330node:0.44708):0.21495[0.971],(((node41390node:0.48878,node30005node:0.51005):0.11675[0.882],(node4556node:0.60837,node28403node:0.41530):0.15267[0.897]):0.13917[0.949],((node6295node:0.47483,node7153node:0.53016):0.25466[0.966],(((node45098node:0.77217,(node45460node:0.61929,node10655node:0.81737):0.08569[0.732]):0.11260[0.253],((node13742node:0.68873,node23461node:0.65513):0.16066[0.892],(node8540node:0.63554,((node16060node:0.42072,node24077node:0.45660):0.17720[0.935],(node16469node:0.45289,node15557node:0.44535):0.15405[0.906]):0.03984[0.206]):0.08811[0.663]):0.27662[0.993]):0.12429[0.862],((node14335node:0.53372,(node6152node:0.69870,node10165node:1.03798):0.13937[0.674]):0.23532[0.968],((node45562node:0.69343,((node23715node:1.01794,(node3802node:0.46121,node16867node:0.69932):0.05959[0.344]):0.12331[0.503],(node241node:0.31883,(node23748node:0.49199,(node29357node:0.67991,node14305node:0.46651):0.20629[0.688]):0.09257[0.773]):0.09743[0.626]):0.04640[0.331]):0.07606[0.859],((node44845node:0.53806,(node40315node:0.44579,(node46669node:0.60041,node17552node:0.60591):0.13427[0.895]):0.10230[0.755]):0.09758[0.885],((node32289node:0.99568,node44343node:0.60721):0.29950[0.946],((node36549node:0.86509,(node45203node:0.84178,node2807node:1.11700):0.17130[0.556]):0.15104[0.650],((node39282node:0.81677,(node27723node:0.54928,(node21259node:0.37649,node36283node:0.31833):0.20908[0.884]):0.39701[0.969]):0.16533[0.760],((node19824node:0.71575,node900node:0.79699):0.15844[0.876],(node1679node:0.32566,(node45465node:0.47169,node39692node:0.53306):0.52441[0.988]):0.62314[0.999]):0.15448[0.848]):0.45699[0.994]):0.10928[0.779]):0.23734[0.928]):0.10076[0.895]):0.03510[0.801]):0.01813[0.755]):0.01025[0.000]):0.01925[0.060]):0.04739[0.921]):0.03052[0.825]):0.05720[0.844]):0.04212[0.839]):0.08955[0.968]):0.10247[0.997]):0.02959[0.782]):0.07454[0.894]):0.05443[0.464]):0.07025[0.797]):0.16041[0.939]):0.19119[0.969]):0.12175[0.328]):0.14794[0.723]):0.08620[0.897]):0.03213[0.748]):0.06802[0.897]):0.04641[0.450]):0.03103[0.824]):0.03235[0.222]):0.11601[0.967]):0.14825[0.984]):0.09617[0.901],((node10092node:1.72801,(node30678node:0.85186,(node42543node:1.61721,(((node26878node:0.96824,node12550node:0.48951):0.15695[0.049],(node12293node:0.84373,node10171node:1.04259):0.22559[0.826]):0.16699[0.681],(node18348node:0.74638,((node42584node:1.21414,(node17900node:0.54034,node40387node:0.75983):0.14467[0.850]):0.16544[0.772],((node3120node:0.73964,node46117node:0.65777):0.12563[0.482],((node35461node:0.54122,(node27733node:0.27459,node1059node:0.58472):0.13520[0.927]):0.04262[0.525],((node1123node:0.32734,node4842node:0.40435):0.13814[0.733],(node34684node:0.60782,node12237node:0.98934):0.11704[0.596]):0.17509[0.928]):0.17173[0.807]):0.07278[0.784]):0.02914[0.000]):0.05888[0.808]):0.03062[0.378]):0.03830[0.598]):0.25883[0.939]):0.16840[0.928],((((node23973node:1.63012,(node29418node:0.70635,node45580node:0.66820):0.39108[0.958]):0.13061[0.760],(node43581node:0.99996,(node12071node:0.84979,node4074node:0.56556):0.39610[0.899]):0.25490[0.874]):0.64469[0.999],(node26539node:1.02578,(node24698node:0.77930,(node32132node:0.86812,(node20890node:0.72497,((node6795node:0.85392,node29223node:0.40839):0.10357[0.570],(node42206node:0.42668,(node13943node:0.59393,(node2322node:0.38493,(node19372node:0.64919,(node25949node:0.58006,node18675node:0.70787):0.23829[0.911]):0.04663[0.200]):0.04879[0.788]):0.05816[0.765]):0.05073[0.785]):0.17929[0.928]):0.04802[0.102]):0.10657[0.820]):0.16288[0.898]):0.06085[0.512]):0.23135[0.916],((node20038node:0.95896,(node26746node:1.83856,node9241node:0.94015):0.24642[0.737]):0.22382[0.634],(((node25401node:0.92553,node24536node:0.63957):0.12039[0.789],(node30882node:0.74561,node6962node:0.88281):0.14175[0.754]):0.06572[0.387],(((node14805node:0.79419,((node11764node:0.58398,node32508node:0.53742):0.11174[0.739],((node18155node:0.58843,node32755node:0.89133):0.33864[0.959],((node37009node:0.77737,node3949node:0.74269):0.12353[0.818],(node16206node:0.69240,(node28982node:0.77557,node2034node:0.45294):0.08516[0.000]):0.19842[0.851]):0.03697[0.759]):0.07204[0.195]):0.11541[0.937]):0.05901[0.552],(((node1577node:0.72046,node16237node:0.68751):0.07156[0.391],((node25645node:0.53730,node37156node:0.45237):0.36579[0.998],(node25490node:0.72878,(node3672node:0.62111,((node33579node:0.87981,node38485node:0.65336):0.22376[0.941],(node43930node:0.56120,node14485node:0.27512):0.11693[0.847]):0.23496[0.976]):0.09203[0.455]):0.10455[0.763]):0.11424[0.936]):0.05289[0.444],((node2746node:0.61593,(node36181node:0.46514,(node10133node:0.53216,(node35904node:0.54202,node4209node:0.48850):0.11859[0.820]):0.09971[0.850]):0.07958[0.779]):0.10155[0.924],(((node21611node:0.63220,(node8910node:0.62336,node16959node:0.44993):0.11438[0.535]):0.07980[0.878],((node31332node:0.66664,(node22645node:0.77061,node5445node:1.05687):0.16278[0.817]):0.10878[0.629],(node19469node:0.69809,(node82node:0.38330,node20703node:0.49136):0.12795[0.654]):0.09488[0.835]):0.11662[0.919]):0.03784[0.816],((node44869node:0.93183,((node39344node:0.64911,node37152node:0.40668):0.13756[0.904],(node7096node:0.34385,(node5281node:0.78488,node47368node:1.48063):0.17142[0.872]):0.13784[0.941]):0.02380[0.421]):0.08244[0.929],(node33181node:0.35414,(node21575node:0.71419,(((node9306node:0.25504,node24486node:0.41223):0.09247[0.916],(node25260node:0.69621,(node16305node:0.26274,((node10946node:0.58666,(node38787node:0.40017,node33314node:0.64873):0.21726[0.970]):0.07851[0.853],(node41934node:0.46053,(node22170node:0.32549,node17605node:0.36421):0.29201[0.994]):0.05916[0.408]):0.05641[0.531]):0.04059[0.833]):0.08946[0.943]):0.01231[0.788],((node17722node:0.51907,(node4141node:0.60401,node31937node:0.34138):0.14537[0.857]):0.10625[0.800],((node5082node:0.25505,node15580node:0.49557):0.28210[0.997],((node37928node:0.20155,(node47166node:0.39109,node44243node:0.25908):0.20336[0.993]):0.07981[0.886],(node37828node:0.28861,(((node23523node:0.30802,node30980node:0.67863):0.12909[0.645],(node26212node:0.39739,(node35638node:0.36246,node33245node:0.28453):0.13204[0.923]):0.10035[0.452]):0.04552[0.811],((node28520node:0.53240,(node193node:0.40449,node26619node:0.42981):0.10673[0.409]):0.08125[0.879],(node41930node:0.29604,(node40171node:0.33737,(node45937node:0.16188,node26265node:0.36067):0.08987[0.848]):0.07280[0.832]):0.08948[0.919]):0.04455[0.884]):0.03769[0.849]):0.02411[0.781]):0.04253[0.390]):0.02277[0.156]):0.04456[0.901]):0.00054[0.187]):0.04217[0.923]):0.01367[0.755]):0.06622[0.886]):0.10555[0.951]):0.06806[0.926]):0.06534[0.869]):0.06063[0.844],((node7646node:1.04468,node38198node:1.12444):0.26083[0.778],((node24584node:0.69032,((node43747node:0.50612,node4869node:0.84628):0.12689[0.850],(node39416node:0.44239,(node12387node:0.46889,(node2545node:0.26533,(node38407node:0.57178,node2121node:0.36957):0.16898[0.938]):0.12355[0.859]):0.03967[0.080]):0.16390[0.966]):0.04755[0.761]):0.04158[0.634],((node36node:1.05829,(node23939node:1.48900,node14219node:0.66957):0.36497[0.943]):0.11376[0.324],(((node33569node:0.55411,node19480node:0.55518):0.19880[0.894],((node15185node:0.66770,node38379node:0.45202):0.13522[0.234],(node15025node:0.51759,(node28342node:0.45621,node2160node:0.53967):0.15513[0.843]):0.14768[0.909]):0.11575[0.773]):0.19280[0.970],((node6522node:0.71261,(node13274node:1.36271,node33745node:0.60141):0.36843[0.968]):0.18103[0.680],(node31138node:0.82811,((node818node:1.34324,(node18904node:0.83506,(node5361node:0.74732,(node33753node:0.57156,(node5832node:0.59120,(node24791node:0.42713,(node15699node:0.56003,((node45667node:0.43801,node27419node:0.54224):0.19648[0.913],(node22241node:0.54253,node27714node:0.49087):0.05378[0.791]):0.08015[0.713]):0.12797[0.803]):0.03606[0.291]):0.07067[0.490]):0.11667[0.906]):0.14155[0.814]):0.09607[0.278]):0.14212[0.879],(((node14315node:0.84918,(node26021node:0.76711,(node15910node:0.95904,node41762node:1.02323):0.04486[0.601]):0.08394[0.261]):0.13020[0.875],((node31003node:0.78798,(node26846node:0.65963,node246node:1.00894):0.27375[0.935]):0.12314[0.773],((node46461node:0.35645,node36946node:0.33534):0.48067[1.000],(node27844node:0.49243,node33270node:0.53674):0.46984[0.998]):0.18840[0.853]):0.06055[0.745]):0.07562[0.701],((node7875node:0.61586,(node1550node:0.81311,node13500node:0.57228):0.08834[0.521]):0.21233[0.979],(((node15634node:0.47405,node43190node:0.51154):0.08598[0.229],(node30228node:0.60465,(node36784node:0.47952,node41526node:0.37931):0.09249[0.746]):0.08417[0.814]):0.07098[0.733],((node22212node:0.82058,node17502node:0.81605):0.31556[0.915],(((node19566node:0.32886,(node30449node:0.51395,node39963node:0.52621):0.11732[0.663]):0.09119[0.897],((node46977node:0.63238,node26482node:0.55136):0.33520[0.977],(node7095node:0.71183,(node31910node:0.43441,node12129node:0.80281):0.22410[0.939]):0.11045[0.494]):0.14939[0.840]):0.07535[0.901],((node9108node:0.79017,(node20120node:0.72039,(node6452node:0.73743,node3944node:0.58641):0.09156[0.363]):0.11714[0.817]):0.02765[0.478],((node28823node:0.49619,node25548node:0.57869):0.11901[0.896],(node34095node:0.57678,(node21453node:0.59719,(node28361node:0.67863,node39965node:0.59333):0.11464[0.353]):0.03299[0.691]):0.05323[0.378]):0.09147[0.946]):0.08526[0.709]):0.12600[0.948]):0.02527[0.310]):0.06211[0.821]):0.06456[0.876]):0.04842[0.000]):0.04399[0.727]):0.07612[0.816]):0.13412[0.765]):0.19602[0.972]):0.13377[0.934]):0.02426[0.500]):0.04734[0.796]):0.21328[0.984]):0.18566[0.906]):0.20956[0.936]):0.09845[0.863]):0.11203[0.917]):0.03684[0.645],(((node39842node:2.05391,(node15975node:1.13513,(node12581node:0.83595,node38864node:0.87103):0.72624[0.965]):0.74698[0.950]):0.32573[0.828],(((node32073node:0.47113,node21579node:0.46070):0.77563[0.999],(node1400node:0.65257,(node37654node:1.10711,node42885node:0.43321):0.14284[0.351]):0.16789[0.810]):1.08456[1.000],((node6205node:1.22797,node20088node:1.00626):0.19937[0.380],((node35538node:1.00370,(node29913node:1.15592,node5503node:0.93745):0.11134[0.120]):0.14144[0.763],((node9873node:1.54961,(((node23538node:0.97760,(node12851node:0.49270,node2041node:0.37445):0.74097[1.000]):0.22516[0.859],(node2279node:0.96844,(node5598node:0.94808,(node41852node:0.44541,node16491node:0.43930):0.34777[0.981]):0.20968[0.903]):0.18926[0.937]):0.20951[0.956],((node39039node:0.76437,node15772node:1.28021):0.10251[0.768],(((node45187node:0.65723,node1669node:0.78721):0.13541[0.714],(node44144node:0.61095,node30350node:0.47565):0.23548[0.933]):0.07802[0.206],((node29151node:0.55638,node37887node:0.54512):0.12164[0.677],((node9824node:0.33540,(node34613node:0.29158,(node26697node:0.49108,node46081node:0.60772):0.15289[0.932]):0.06625[0.180]):0.09691[0.695],((node33290node:0.43081,(node34023node:0.48561,(node22722node:0.61202,node29144node:0.52249):0.08028[0.106]):0.06482[0.848]):0.06146[0.787],((node5256node:0.71792,(node44840node:0.47646,(node35281node:0.56390,node22890node:0.65604):0.11265[0.722]):0.07448[0.851]):0.04755[0.260],((node20743node:0.34818,(node29569node:0.49450,(node38937node:0.31684,(node15725node:0.39597,node36293node:0.33867):0.08766[0.185]):0.12261[0.871]):0.05020[0.036]):0.11580[0.938],(node41312node:0.51064,((node17801node:0.67526,node33278node:0.38341):0.11687[0.875],(node28127node:0.57232,(node6785node:0.65234,node8995node:0.57302):0.11219[0.093]):0.07914[0.850]):0.04778[0.723]):0.07371[0.706]):0.07386[0.918]):0.06261[0.902]):0.06352[0.870]):0.06659[0.886]):0.09876[0.924]):0.06440[0.759]):0.29221[1.000]):0.02885[0.716]):0.02779[0.772],(((((node5057node:0.86915,node15555node:0.66461):0.22793[0.963],(((node37765node:0.43412,node27289node:0.62031):0.64216[0.999],(node28487node:0.94128,(node4555node:0.73871,(node6148node:0.95506,node46647node:1.03036):0.22511[0.872]):0.12913[0.787]):0.07098[0.449]):0.21745[0.958],((node23417node:0.75577,(node25787node:0.87551,node39257node:1.28571):0.34019[0.720]):0.16768[0.558],(node17041node:1.52135,(node4484node:1.21899,(node18690node:0.64035,node35920node:0.65840):0.25240[0.923]):0.17491[0.279]):0.11996[0.209]):0.04653[0.683]):0.14558[0.547]):0.05928[0.806],(node29840node:0.85214,(((node31196node:0.56453,node42107node:0.44674):0.19146[0.960],((node40403node:0.60716,node40170node:0.66348):0.15450[0.931],(node30201node:0.41574,(node2202node:0.60678,(node36531node:0.39867,node14597node:0.36454):0.15172[0.938]):0.07831[0.518]):0.10946[0.893]):0.21295[0.980]):0.04758[0.536],(((node17069node:0.67645,(node1782node:0.37267,(node11669node:0.68473,(node24200node:0.43785,node13494node:0.41611):0.06152[0.282]):0.08679[0.853]):0.15963[0.961]):0.09338[0.895],((node1966node:0.88311,node38961node:0.50578):0.25135[0.958],((node30050node:0.76755,node39981node:0.43716):0.16675[0.938],((node40681node:0.58469,node13241node:0.28215):0.08945[0.886],(node43749node:0.54903,(node29290node:0.58259,node2349node:0.36613):0.09096[0.797]):0.06398[0.808]):0.05837[0.923]):0.07918[0.839]):0.03971[0.831]):0.05071[0.731],((node1775node:0.74623,(node36275node:0.35021,((node46276node:0.37198,node1666node:0.33910):0.12652[0.435],(node7092node:0.62173,node39803node:0.40554):0.18858[0.646]):0.03964[0.682]):0.27502[0.993]):0.04368[0.290],((node28084node:0.42510,(node38481node:0.44973,(node8065node:0.41087,node46132node:0.34502):0.08800[0.907]):0.04446[0.554]):0.02321[0.444],((node32795node:0.20000,node2173node:0.36975):0.20380[0.984],(node4684node:0.33256,(node9506node:0.50388,node42315node:1.23750):0.15405[0.368]):0.10013[0.791]):0.10150[0.951]):0.07817[0.941]):0.12515[0.997]):0.01265[0.414]):0.09956[0.974]):0.03808[0.745]):0.00661[0.539],(node41467node:0.78043,((((node41655node:0.58795,(node40438node:0.83106,node39540node:0.35115):0.03682[0.267]):0.14462[0.904],(node32786node:0.71311,(node13678node:0.95326,node36478node:0.78694):0.10707[0.701]):0.14488[0.569]):0.05377[0.677],(node14306node:0.77561,((node35646node:0.54072,node17122node:0.51872):0.22695[0.972],((node46702node:0.44275,node559node:0.21347):0.04977[0.524],(node12699node:0.44268,node33315node:0.53476):0.09896[0.737]):0.05816[0.341]):0.15936[0.943]):0.24936[0.990]):0.02830[0.749],(((node12640node:1.16048,node37888node:0.67664):0.24394[0.869],((node31341node:0.43280,node28202node:0.66720):0.21759[0.973],(node31455node:0.77018,(node885node:0.58023,node23698node:0.62184):0.13263[0.532]):0.14396[0.931]):0.01202[0.068]):0.05500[0.736],(((node28819node:0.45890,node19223node:0.52637):0.05513[0.756],((node7430node:0.69885,(node17023node:0.83087,node18374node:0.73884):0.13970[0.889]):0.17555[0.947],((node44920node:0.78823,node42832node:0.58691):0.29703[0.971],((node9833node:0.77428,node31762node:0.52661):0.22780[0.947],((node6105node:0.77936,node35389node:0.78910):0.06987[0.672],((node17050node:0.78860,node39415node:0.76754):0.14130[0.393],((node44549node:0.81072,node43624node:0.85381):0.15794[0.389],(node37252node:0.87306,node7266node:0.49032):0.23126[0.930]):0.04856[0.668]):0.10361[0.874]):0.11369[0.954]):0.00065[0.027]):0.04672[0.842]):0.02765[0.084]):0.07752[0.919],(node45129node:0.57955,((node46402node:0.43038,node4837node:0.45848):0.19642[0.963],((node17940node:0.46777,(node29433node:0.42453,(node45050node:0.28103,node47170node:0.58223):0.21415[0.953]):0.12978[0.927]):0.03853[0.776],(((node21136node:0.44301,((node18926node:0.30101,node10323node:0.57964):0.15172[0.932],(node4062node:0.47189,(node41898node:0.69141,node35087node:0.30305):0.10466[0.685]):0.05212[0.762]):0.06801[0.817]):0.13622[0.963],(node39284node:0.78367,((node29491node:0.78713,(node22987node:0.52752,node18517node:0.35309):0.08910[0.789]):0.10449[0.048],(node14477node:0.47618,((node18136node:0.23022,node7165node:0.48250):0.10959[0.917],(node6633node:0.64521,node22633node:0.70014):0.09214[0.428]):0.04194[0.092]):0.09235[0.945]):0.03802[0.367]):0.04642[0.352]):0.03486[0.876],(((node3107node:0.51393,node36323node:0.93424):0.17753[0.804],(node11395node:0.63700,(node15222node:0.45570,(node28331node:0.44104,node429node:0.47084):0.12928[0.801]):0.15549[0.948]):0.00055[0.108]):0.06358[0.852],((node22715node:0.43985,(node1245node:0.33856,node6818node:0.65755):0.12803[0.779]):0.11949[0.665],(node13775node:0.49179,((node3249node:0.28040,(node10699node:0.38517,node16880node:0.63450):0.14534[0.184]):0.13909[0.942],((node25273node:0.45607,node27186node:0.53843):0.01759[0.718],(node22813node:0.61891,(node43143node:0.68944,(node20507node:0.78444,node3853node:0.40189):0.21589[0.441]):0.01836[0.000]):0.14150[0.958]):0.08274[0.868]):0.05298[0.852]):0.05427[0.531]):0.07719[0.903]):0.05520[0.735]):0.04931[0.503]):0.02751[0.690]):0.02279[0.777]):0.02646[0.802]):0.03988[0.875]):0.02417[0.309]):0.04835[0.861]):0.00858[0.561]):0.11967[0.980],(((node40381node:0.97025,(node33731node:1.48473,node20531node:0.68504):0.28900[0.888]):0.17306[0.864],(((node29634node:0.83803,node10312node:1.03907):0.22069[0.906],(node36701node:1.37030,(node31090node:0.62190,node1124node:0.31851):0.52185[0.995]):0.12947[0.833]):0.13947[0.879],((node3760node:0.55423,((node23952node:0.53529,node9946node:0.83083):0.10182[0.308],((node1918node:0.87357,node10838node:0.69916):0.03327[0.331],((node22839node:0.48235,node5085node:0.42707):0.09642[0.178],(node31308node:0.61291,(node34728node:0.58399,node4795node:0.47968):0.18267[0.844]):0.09758[0.000]):0.07036[0.519]):0.06341[0.781]):0.10906[0.798]):0.07904[0.701],(((node2456node:0.89925,node42732node:0.70034):0.14580[0.786],(node45157node:0.72578,(node17909node:0.18879,node3237node:0.48868):0.69141[1.000]):0.11241[0.279]):0.09040[0.766],(((node32118node:0.47037,node17758node:0.44393):0.73639[1.000],(node171node:0.79849,node33431node:0.51809):0.15584[0.746]):0.09246[0.750],((node29930node:0.55005,node21479node:0.61009):0.28506[0.971],((node5815node:0.51167,(node2958node:0.29004,node9774node:0.24520):0.21393[0.989]):0.13813[0.899],(((node8202node:0.76411,node21433node:0.92554):0.33811[0.879],(node14324node:0.91966,(node13294node:0.90136,node25506node:0.62620):0.20965[0.855]):0.06951[0.070]):0.14557[0.938],((node45979node:0.50035,(node46879node:0.43278,node40848node:0.43923):0.09787[0.476]):0.07834[0.696],(node29839node:0.74946,(node35982node:0.63080,node3958node:0.91954):0.11738[0.660]):0.13017[0.916]):0.06593[0.869]):0.06202[0.851]):0.10155[0.919]):0.04351[0.259]):0.12263[0.958]):0.12275[0.952]):0.05652[0.793]):0.12469[0.781]):0.08326[0.655],(((node11131node:0.66705,node14486node:0.71686):0.19705[0.949],((node10730node:0.48148,node3101node:0.66818):0.13380[0.889],((node20960node:0.71184,node33003node:0.53535):0.07600[0.828],(node13098node:0.32604,(node42207node:0.27685,node3671node:0.70287):0.07265[0.071]):0.25572[0.999]):0.13929[0.936]):0.09082[0.919]):0.10650[0.928],((node33403node:0.70248,(node10483node:0.53928,(node12818node:0.76294,(node1058node:0.72204,(((node22840node:0.46843,(node32322node:0.40211,node19095node:0.49976):0.14292[0.840]):0.08293[0.311],(node161node:0.59925,((node18797node:0.77581,(node4544node:0.53010,node19973node:0.63631):0.05964[0.208]):0.14358[0.856],((node10190node:0.57449,node39392node:0.66187):0.03047[0.683],(node23005node:0.47372,node30806node:0.45998):0.05044[0.000]):0.04398[0.863]):0.11999[0.959]):0.05003[0.590]):0.06226[0.923],(((node32562node:0.36074,(node30649node:0.46126,node36668node:0.33741):0.13357[0.899]):0.08790[0.846],(node18326node:0.31732,((node27040node:0.87109,node47167node:0.56902):0.14850[0.885],(node19605node:0.41979,node35551node:0.32571):0.14449[0.405]):0.13538[0.449]):0.14242[0.945]):0.05585[0.783],(((node24285node:0.66585,node5408node:0.47181):0.09856[0.738],(node3567node:0.59045,node14704node:0.49668):0.11604[0.403]):0.06657[0.776],((node3371node:0.48023,node33345node:0.43772):0.06724[0.244],(node37012node:0.43345,(node25802node:0.28365,node43864node:0.39086):0.30722[0.996]):0.06028[0.105]):0.07805[0.856]):0.11407[0.981]):0.03344[0.779]):0.15579[0.968]):0.09557[0.904]):0.04476[0.854]):0.03327[0.764]):0.06737[0.847],((node16057node:0.68631,(node20050node:0.63469,(node4889node:0.32859,node28327node:0.68432):0.08045[0.306]):0.14578[0.823]):0.13057[0.942],((((node6689node:0.34490,node29029node:0.54243):0.14130[0.885],(node23279node:0.43671,((node41550node:0.41584,node6602node:0.80462):0.12772[0.897],(node43894node:0.86368,(node17939node:0.29789,node29123node:0.42144):0.09010[0.880]):0.04695[0.625]):0.06099[0.850]):0.05928[0.369]):0.09093[0.884],((node11305node:0.40340,(node33722node:0.69455,node29469node:0.82171):0.20792[0.935]):0.27689[0.978],((node38631node:0.67045,node24134node:0.59518):0.07243[0.764],((node17109node:0.41101,node22631node:0.53528):0.12588[0.859],((node28003node:0.69504,node41845node:0.41111):0.08476[0.697],(node44917node:0.47127,node24208node:0.37826):0.11564[0.900]):0.06508[0.816]):0.05680[0.818]):0.02711[0.750]):0.05275[0.483]):0.15485[0.987],(((node25165node:0.59037,node29924node:0.28586):0.12781[0.543],(node15208node:0.32868,((node26134node:0.38387,node41480node:0.93712):0.11813[0.860],(node5079node:0.40103,node28907node:0.43309):0.75494[1.000]):0.05890[0.618]):0.17260[0.971]):0.13339[0.953],((node39519node:0.48184,node32774node:0.69512):0.18362[0.714],((node27879node:0.57895,(node1514node:0.55771,(node37232node:0.37201,node39619node:0.38108):0.33852[0.995]):0.06706[0.099]):0.10484[0.911],(((node34894node:0.97013,node39361node:0.48429):0.09170[0.780],(node19905node:0.72107,node37118node:0.41149):0.15344[0.797]):0.02954[0.808],((node28633node:0.42758,(node4254node:0.62511,node32007node:0.35803):0.12718[0.889]):0.14842[0.949],((node5386node:0.94099,node2164node:0.62910):0.18432[0.870],(node475node:1.19289,(node23968node:0.31914,(node36310node:0.69626,node41358node:0.69060):0.20870[0.920]):0.15541[0.870]):0.03641[0.700]):0.09586[0.464]):0.12264[0.967]):0.05786[0.863]):0.05342[0.197]):0.05995[0.805]):0.06208[0.913]):0.01832[0.732]):0.03366[0.836]):0.03605[0.819]):0.01758[0.818]):0.04933[0.016]):0.11662[0.973]):0.08152[0.836]):0.15596[0.622]):0.29928[0.983]):0.05672[0.724]):0.10261[0.861],((node22327node:0.71349,(((node16775node:1.23830,(node37161node:1.30982,node38101node:0.62068):0.16509[0.784]):0.05445[0.675],(node15038node:0.62863,(node45765node:0.62171,(node47150node:0.82035,node26573node:0.35470):0.25218[0.960]):0.16241[0.799]):0.07415[0.695]):0.12693[0.146],((node13602node:0.64278,node37766node:0.75343):0.12154[0.077],(node33694node:0.45741,(node13972node:0.98885,(node10834node:0.60253,(node8938node:0.83246,node2503node:0.40055):0.13139[0.858]):0.24813[0.905]):0.12483[0.240]):0.16091[0.903]):0.30884[0.987]):0.08975[0.808]):0.51370[1.000],((node38186node:1.68654,((node21399node:3.03247,node983node:0.00054):0.78618[0.797],(node34133node:1.05811,(node45959node:0.61702,node12145node:0.59641):0.20451[0.618]):0.44557[0.954]):0.17767[0.413]):0.33411[0.858],((node42337node:1.20415,(node22616node:0.73222,(node17157node:0.43847,(node12930node:0.31878,node15585node:0.36640):0.33764[0.987]):0.14427[0.422]):0.85569[0.999]):0.58779[0.969],(((node45244node:1.54534,node44763node:0.86893):1.13907[0.889],(((node20013node:1.86780,(node41990node:1.13986,(node17466node:0.46819,node42367node:0.42132):0.62936[0.992]):0.13071[0.276]):0.25217[0.570],((node44345node:0.79420,node20246node:1.29576):0.93351[0.988],(node13019node:1.47316,(node16384node:0.58175,((node6788node:0.23692,node42379node:0.67540):0.38105[0.973],(node20870node:0.26139,(node36492node:0.45574,(node31192node:0.42753,(node34685node:0.55086,(node44374node:0.31665,node33280node:0.31808):0.11443[0.749]):0.13301[0.958]):0.03730[0.050]):0.08496[0.845]):0.06685[0.519]):0.22364[0.652]):0.56114[0.988]):0.12742[0.542]):0.16413[0.743]):0.09639[0.678],(((node43087node:1.98778,(node23447node:0.83967,node36486node:0.78886):0.28935[0.776]):0.14548[0.680],(node4862node:1.20396,(node20604node:0.69104,node21596node:0.58735):0.12899[0.795]):0.17782[0.801]):0.03849[0.091],(node4675node:0.73704,((node45051node:0.44031,node43350node:0.68270):0.13025[0.804],((node22305node:0.53858,node35541node:0.54289):0.17856[0.744],((node3676node:0.75518,node11821node:0.79680):0.24520[0.967],(node15028node:0.78278,((node25177node:0.39552,node43346node:0.39336):0.16897[0.974],(node31304node:0.45947,node9830node:0.34817):0.22122[0.976]):0.08953[0.854]):0.08361[0.816]):0.07489[0.237]):0.30246[0.985]):0.24596[0.878]):0.09900[0.566]):0.17216[0.977]):0.03084[0.323]):0.09296[0.859],(node28914node:0.74129,((((node19008node:0.56724,node9475node:0.62009):0.09018[0.856],(node14198node:1.36480,(node8699node:0.71404,node28006node:0.78022):0.09943[0.727]):0.29815[0.950]):0.00614[0.538],((node1515node:0.77690,node22117node:2.28016):0.32433[0.811],(node25829node:0.97249,(node43138node:0.59257,node10829node:0.56505):0.12865[0.857]):0.07276[0.715]):0.06695[0.830]):0.07596[0.921],(((node34330node:0.82701,(node34493node:0.83987,node44246node:0.85978):0.16082[0.087]):0.15070[0.832],((node45820node:0.61760,node46278node:1.14040):0.14698[0.857],(node15990node:0.89205,((node7713node:1.25919,node34714node:0.34919):1.40510[1.000],(node38695node:0.55415,(node43899node:0.37102,node43841node:0.59687):0.13713[0.550]):0.59792[0.984]):0.21313[0.875]):0.23687[0.945]):0.07561[0.604]):0.09710[0.921],(((node15034node:0.84438,node39513node:0.53378):0.11957[0.120],(node7094node:0.75408,node987node:0.66187):0.19577[0.950]):0.11582[0.942],((((node36191node:0.39445,node10830node:0.54656):0.08372[0.830],(node45368node:0.75493,(node22286node:0.44176,(node36778node:0.87177,node25503node:0.90675):0.21733[0.000]):0.16380[0.611]):0.08047[0.832]):0.09418[0.905],(node6436node:0.77400,(((node17101node:0.50161,node42286node:0.43752):0.13398[0.947],(node19338node:0.39693,node7502node:0.40359):0.11389[0.932]):0.06884[0.903],((node44859node:0.62448,node13686node:0.49438):0.11361[0.893],(node9871node:0.48028,node8173node:0.46704):0.14756[0.873]):0.05181[0.824]):0.04716[0.409]):0.04276[0.804]):0.02164[0.714],(((node1750node:0.50597,(node29327node:0.48491,node41362node:0.36793):0.11912[0.781]):0.09620[0.924],(node15516node:0.86922,((node27902node:0.62156,(node29319node:0.60867,node28085node:0.40609):0.09986[0.583]):0.08853[0.652],(node22588node:0.84928,(node40959node:0.58734,(node8904node:0.87160,node43887node:0.62672):0.13849[0.746]):0.04175[0.362]):0.05679[0.794]):0.02266[0.742]):0.03951[0.843]):0.04356[0.820],(((node43976node:0.45595,node18652node:0.48575):0.09011[0.873],((node30295node:0.61721,node1698node:0.34135):0.11634[0.930],(node22639node:0.43533,(node37452node:0.38122,(node8014node:0.43254,node44653node:0.37586):0.07167[0.762]):0.14911[0.971]):0.07796[0.348]):0.03994[0.310]):0.10422[0.964],((node30230node:0.50368,(node37415node:0.54718,((node45200node:0.43241,node14083node:0.36099):0.06135[0.353],(node15315node:0.43167,(node106node:0.42938,node2356node:0.54742):0.08879[0.303]):0.08644[0.392]):0.05328[0.612]):0.03202[0.840]):0.09386[0.965],(((node14649node:0.32640,node643node:0.44388):0.09558[0.920],(((node5101node:0.61359,node6430node:0.84617):0.15426[0.814],(node10313node:0.61476,node29923node:0.83469):0.05535[0.152]):0.22735[0.996],((node44027node:0.60140,(node32203node:0.29358,node29232node:0.31746):0.37197[0.997]):0.19409[0.914],((node45666node:0.37052,node12477node:0.45752):0.16832[0.971],(node12089node:0.70061,(node41899node:0.76678,(node6243node:0.37189,node31046node:0.59277):0.09016[0.696]):0.09002[0.890]):0.05335[0.814]):0.06846[0.810]):0.07168[0.693]):0.03653[0.799]):0.02014[0.829],((node43251node:0.37488,node9641node:0.45773):0.09368[0.818],((((node8341node:0.44402,node32648node:0.36689):0.04854[0.802],(node5862node:0.41910,(node15517node:0.48713,node35912node:0.54577):0.12802[0.903]):0.04447[0.470]):0.04869[0.892],((node36233node:0.68211,(node4637node:0.44843,node33023node:0.45176):0.07804[0.366]):0.08943[0.825],(node5023node:0.33224,(node17849node:0.36632,node37node:0.36617):0.04108[0.372]):0.10808[0.960]):0.02734[0.118]):0.05568[0.000],(node20157node:0.32960,((node42691node:0.44063,(node7569node:0.30091,(node12300node:0.45471,node19808node:0.70981):0.10207[0.581]):0.09074[0.762]):0.06785[0.893],((node45809node:0.40110,(node47044node:0.42500,(node5107node:0.71101,node42851node:0.37932):0.04771[0.809]):0.06092[0.838]):0.04597[0.830],((node963node:0.47477,node25426node:0.55045):0.11985[0.908],((node44267node:0.38187,node24898node:0.40829):0.20217[0.995],((node46844node:0.53839,node27008node:0.62578):0.15402[0.921],(node37485node:0.39436,(node5367node:0.44946,node46208node:0.43116):0.14111[0.939]):0.02884[0.151]):0.05881[0.842]):0.05805[0.703]):0.05677[0.862]):0.02772[0.808]):0.03029[0.627]):0.04288[0.763]):0.06254[0.925]):0.02216[0.541]):0.03043[0.878]):0.01308[0.676]):0.04187[0.609]):0.03019[0.145]):0.07679[0.897]):0.03692[0.734]):0.09907[0.950]):0.09564[0.906]):0.36992[1.000]):0.03603[0.530]):0.14749[0.935]):0.09323[0.000]):0.08966[0.616]):0.05896[0.355]):0.18308[0.941]):0.13237[0.813],(node24032node:1.63711,(node36773node:1.31659,((node6024node:1.24901,node42676node:1.38238):0.15072[0.396],((node33519node:0.77449,(node29350node:1.89609,node45747node:0.63340):0.35808[0.915]):0.18424[0.120],((node12726node:0.73350,(node26261node:0.61895,(node4832node:0.82429,node18818node:0.94103):0.19882[0.587]):0.20695[0.894]):0.34678[0.968],(((node40022node:0.55692,(node31091node:0.44638,node33070node:0.60549):0.14988[0.383]):0.17128[0.933],(node40198node:0.58264,(node13655node:0.40443,node16559node:0.68712):0.16065[0.775]):0.16191[0.914]):0.19083[0.939],(node12733node:0.89031,((node30172node:0.62642,(node9839node:0.54114,(node2317node:0.97074,node1858node:0.99976):0.10320[0.362]):0.21514[0.876]):0.40588[0.978],((node43540node:0.90574,(node13325node:0.42698,node28408node:0.94112):0.16969[0.783]):0.13197[0.832],(node4node:1.05315,(node18294node:0.53959,(node43083node:0.76890,node47306node:0.35447):0.31039[0.909]):0.04673[0.000]):0.14734[0.682]):0.24056[0.906]):0.06433[0.439]):0.08941[0.630]):0.10446[0.573]):0.12721[0.170]):0.22794[0.868]):0.37106[0.726]):0.97326[0.976]):0.61057[0.860]):0.05960[0.405]):0.08120[0.815]);
